# Supplementary material for: Bis{benzyl 2-[4-(4-meth­oxy­phen­yl)butan-2-yl­idene]hydrazinecarbodithio­ato-κ2 N 2,S}nickel(II)
Source: Acta Crystallogr Sect E Struct Rep Online. 2012 May 5;68(Pt 6):m725–6. doi: 10.1107/S1600536812019289 (PMC3379070; doi:10.1107/S1600536812019289)
Supplement: Supplementary file 2 [file e-68-0m725-Isup2.hkl]

#
# h,k,l, Fc-squared, Fo-squared, sigma(Fo-squared) and status flag
#
data_I
_shelx_title ' Ni'
_shelx_refln_list_code          4
_shelx_F_calc_maximum      461.24
_exptl_crystal_F_000      1624.00
_reflns_d_resolution_high  0.7696
 
loop_
 _symmetry_equiv_pos_as_xyz
 'x, y, z'
 '-x, y, -z+1/2'
 'x+1/2, y+1/2, z'
 '-x+1/2, y+1/2, -z+1/2'
 '-x, -y, -z'
 'x, -y, z-1/2'
 '-x+1/2, -y+1/2, -z'
 'x+1/2, -y+1/2, z-1/2'
 
_cell_length_a    24.0691
_cell_length_b    12.5847
_cell_length_c    12.4179
_cell_angle_alpha  90.000
_cell_angle_beta  101.857
_cell_angle_gamma  90.000
 
_shelx_F_squared_multiplier     1.000
 
loop_
 _refln_index_h
 _refln_index_k
 _refln_index_l
 _refln_F_squared_calc
 _refln_F_squared_meas
 _refln_F_squared_sigma
 _refln_observed_status
   4   0   0    34148.79    35140.14    318.90 o
   6   0   0     6840.04     7668.17    101.76 o
   8   0   0      368.94      396.46     14.51 o
  10   0   0     5279.51     5313.91    112.92 o
  12   0   0    53122.36    54234.30    424.65 o
  14   0   0    11855.13    11238.44    113.92 o
  16   0   0      993.43      859.16     26.81 o
  18   0   0      746.94      723.66     31.72 o
  20   0   0     1362.89     1362.63     61.75 o
  22   0   0     1721.55     1771.67     61.78 o
  24   0   0      825.63      785.66     52.61 o
  26   0   0       50.57       22.12     33.71 o
  28   0   0     2412.18     2254.16    104.26 o
  30   0   0        6.48      -50.34    111.79 o
   3   1   0     6508.80     6908.08     39.28 o
   5   1   0     4182.76     3833.30     34.60 o
   7   1   0     1344.94     1377.53     23.00 o
   9   1   0     2861.46     2734.14     30.66 o
  11   1   0        7.16       29.29      6.42 o
  13   1   0      508.65      482.47     17.65 o
  15   1   0      139.57      168.61     11.43 o
  17   1   0        1.98       13.10      8.01 o
  19   1   0      494.43      455.52     20.05 o
  21   1   0     2092.43     1966.44     38.82 o
  23   1   0      555.39      533.00     26.65 o
  25   1   0       29.13       13.09     16.45 o
  27   1   0        0.26        9.09     20.12 o
  29   1   0      271.52      294.22     29.32 o
   0   2   0    98534.02   100294.05    546.57 o
   2   2   0    62575.50    63760.58    373.80 o
   4   2   0      639.98      793.22      8.81 o
   6   2   0    46892.94    49069.18    435.28 o
   8   2   0      625.14      725.11     11.62 o
  10   2   0    10547.46    11069.36     91.92 o
  12   2   0     9178.80     9125.98     67.91 o
  14   2   0     5654.10     5708.62     52.53 o
  16   2   0     1529.40     1265.27     26.26 o
  18   2   0      817.28      809.59     22.60 o
  20   2   0     1112.15     1066.59     29.57 o
  22   2   0       10.09       -4.36     12.71 o
  24   2   0      216.84      271.97     21.01 o
  26   2   0      814.35      868.83     39.09 o
  28   2   0     1634.26     1878.69     68.81 o
  30   2   0      247.46      326.92     51.68 o
   1   3   0     6692.67     7452.25     66.80 o
   3   3   0    49882.09    51567.82    430.16 o
   5   3   0    32245.40    33620.09    283.08 o
   7   3   0    10407.78    11203.07     98.33 o
   9   3   0     2504.26     2602.09     27.31 o
  11   3   0       24.42       17.51      4.60 o
  13   3   0     3261.24     2849.57     29.90 o
  15   3   0     2417.53     2248.65     29.80 o
  17   3   0       89.27       82.13      8.56 o
  19   3   0       43.13       60.90     10.14 o
  21   3   0     1477.34     1277.57     32.66 o
  23   3   0      356.90      370.09     23.07 o
  25   3   0      783.01      725.99     34.22 o
  27   3   0     1833.34     1877.23     67.25 o
  29   3   0      389.78      481.51     51.75 o
   0   4   0    10981.14    11120.84    126.88 o
   2   4   0     1252.27     1255.56     19.88 o
   4   4   0      197.08      216.09      7.05 o
   6   4   0    14399.21    14173.07    103.31 o
   8   4   0     6738.76     6323.28     45.65 o
  10   4   0     2445.26     2305.64     28.57 o
  12   4   0     2787.93     2790.74     33.34 o
  14   4   0       16.87       54.94      7.22 o
  16   4   0      470.06      378.59     15.64 o
  18   4   0     3355.14     3218.74     46.13 o
  20   4   0     2252.92     2227.38     40.15 o
  22   4   0     3536.22     3778.04     65.27 o
  24   4   0     2081.89     2148.99     58.95 o
  26   4   0     1197.87     1186.99     54.07 o
  28   4   0      274.09      268.33     38.03 o
   1   5   0      525.59      588.39     10.81 o
   3   5   0        9.03       24.70      4.93 o
   5   5   0    13560.73    14505.15    117.11 o
   7   5   0     1131.49     1270.99     20.86 o
   9   5   0     3169.88     3400.82     41.55 o
  11   5   0     1067.52     1127.78     22.55 o
  13   5   0     1128.25     1074.30     21.67 o
  15   5   0      969.57      927.96     21.48 o
  17   5   0     2681.41     2491.54     37.09 o
  19   5   0     1379.71     1279.88     30.34 o
  21   5   0     4271.39     4083.16     67.71 o
  23   5   0     1759.96     1789.20     56.49 o
  25   5   0     3368.24     3511.02     99.16 o
  27   5   0     1055.94     1028.67     58.08 o
  29   5   0      499.83      501.06    109.56 o
   0   6   0       13.49       24.99      8.11 o
   2   6   0      418.42      372.48     10.77 o
   4   6   0    12793.00    12506.66     84.53 o
   6   6   0       17.28       83.43      8.70 o
   8   6   0    11585.60    11531.67     83.72 o
  10   6   0     2894.08     2676.13     32.75 o
  12   6   0       34.45       46.68      8.70 o
  14   6   0      266.63      241.34     13.10 o
  16   6   0      152.13      156.32     11.85 o
  18   6   0      447.26      336.24     16.87 o
  20   6   0      869.21      793.07     26.59 o
  22   6   0     1454.03     1428.37     43.28 o
  24   6   0       29.81       53.36     19.82 o
  26   6   0      176.66      213.61     33.62 o
  28   6   0      248.64      242.87     68.53 o
   1   7   0     1768.77     2031.00     27.12 o
   3   7   0     1721.03     1506.27     22.80 o
   5   7   0    14867.12    14424.77     98.45 o
   7   7   0    17367.52    16907.74    115.72 o
   9   7   0     6326.24     6311.55     57.25 o
  11   7   0       30.59       32.68      5.65 o
  13   7   0       55.12       40.43      8.93 o
  15   7   0       16.38       30.95      9.20 o
  17   7   0       13.17       31.14     10.88 o
  19   7   0     3084.95     3066.99     72.75 o
  21   7   0     4576.08     4578.70     87.32 o
  23   7   0     1415.72     1350.27     57.89 o
  25   7   0      748.16      702.55     44.44 o
  27   7   0       15.88       58.59     30.79 o
   0   8   0      482.84      540.84     21.14 o
   2   8   0     1591.84     1738.65     26.91 o
   4   8   0       25.44       54.80      7.09 o
   6   8   0       30.10       36.57      7.55 o
   8   8   0       25.46       31.88      8.09 o
  10   8   0      393.97      415.81     15.13 o
  12   8   0       38.68       69.17     10.36 o
  14   8   0     1092.49     1071.66     31.37 o
  16   8   0     1069.37      871.59     27.82 o
  18   8   0      148.41      151.53     15.74 o
  20   8   0      495.02      392.26     27.22 o
  22   8   0       48.13       31.88     25.57 o
  24   8   0      194.97      187.54     24.08 o
  26   8   0      235.43      216.72     28.80 o
   1   9   0     3081.10     2763.71     35.53 o
   3   9   0     6901.31     7021.28     61.33 o
   5   9   0    25934.63    27318.66    174.94 o
   7   9   0    18566.56    18419.89    165.11 o
   9   9   0    14311.76    14399.82    156.27 o
  11   9   0      626.75      625.94     22.33 o
  13   9   0      379.29      358.79     19.19 o
  15   9   0       10.82       42.72     12.54 o
  17   9   0      252.49      204.89     18.34 o
  19   9   0     1170.25     1174.82     38.91 o
  21   9   0       86.75       91.65     17.54 o
  23   9   0      367.78      310.40     26.32 o
  25   9   0        8.96      -25.18     26.51 o
   0  10   0     2645.83     2437.42     49.29 o
   2  10   0     1134.88     1091.46     23.74 o
   4  10   0     8201.64     7820.49     76.77 o
   6  10   0    14603.96    14805.55    165.70 o
   8  10   0     3092.23     3109.48     43.87 o
  10  10   0      203.43      223.68     15.24 o
  12  10   0       18.64       17.57     10.80 o
  14  10   0     1365.90     1214.41     35.53 o
  16  10   0     1911.97     1690.95     46.09 o
  18  10   0      435.44      357.20     24.75 o
  20  10   0        8.29       17.84     17.06 o
  22  10   0        0.85      -11.00     18.82 o
  24  10   0      106.89      118.68     54.38 o
   1  11   0     1255.23     1359.06     31.58 o
   3  11   0     2032.62     2130.27     38.47 o
   5  11   0      415.38      460.58     18.44 o
   7  11   0     2242.60     2202.42     41.06 o
   9  11   0     2116.09     2155.73     40.42 o
  11  11   0     1302.86     1391.84     39.86 o
  13  11   0      978.79      918.36     33.89 o
  15  11   0      688.24      776.25     42.53 o
  17  11   0      650.83      647.87     34.78 o
  19  11   0     2219.47     2241.65     78.22 o
  21  11   0     1153.99     1313.00     51.35 o
   0  12   0      189.99      218.84     24.67 o
   2  12   0       51.50       43.95     11.22 o
   4  12   0     2024.80     1889.86     43.11 o
   6  12   0     6294.84     6359.14     87.08 o
   8  12   0      755.50      781.36     29.30 o
  10  12   0      388.36      296.41     20.28 o
  12  12   0       57.21       56.93     13.83 o
  14  12   0      524.35      444.00     29.35 o
  16  12   0       90.84      141.19     25.11 o
  18  12   0       86.31      128.41     31.26 o
  20  12   0       48.36       58.72     29.66 o
   1  13   0     1977.69     1834.71     53.12 o
   3  13   0      354.10      393.10     24.54 o
   5  13   0        3.28        4.71     14.00 o
   7  13   0      154.21      134.96     17.41 o
   9  13   0        4.51       13.66     15.44 o
  11  13   0      839.01      886.92     35.02 o
  13  13   0     1305.92     1327.56     44.01 o
  15  13   0     2867.78     3099.06     68.54 o
  17  13   0     2387.33     2286.05     94.80 o
   0  14   0      131.28      168.22     29.41 o
   2  14   0        8.92       11.53     17.40 o
   4  14   0      810.81      873.27     39.77 o
   6  14   0       42.96       37.01     16.08 o
   8  14   0      456.04      420.07     28.92 o
  10  14   0        7.30        5.13     18.69 o
  12  14   0      367.15      435.77     31.03 o
  14  14   0      847.34      893.48     56.12 o
   1  15   0     3114.23     3213.09     77.31 o
   3  15   0      941.63      834.37     40.83 o
   5  15   0     1508.87     1687.14     56.08 o
   7  15   0      343.50      356.97     32.00 o
   9  15   0      539.80      594.36     37.41 o
  11  15   0      715.19      685.06     53.55 o
   0  16   0     2338.08     2560.76    127.42 o
   2  16   0      987.83      915.38     55.47 o
   4  16   0      313.17      193.25     39.01 o
   6  16   0       60.30       58.60     33.72 o
 -29   1   1      369.69      344.48     33.35 o
 -27   1   1     1164.11     1085.55     52.11 o
 -25   1   1       84.37       61.41     21.43 o
 -23   1   1      476.76      484.21     23.10 o
 -21   1   1     1753.55     1666.69     39.13 o
 -19   1   1     4878.17     4841.44     64.39 o
 -17   1   1    13395.01    13565.13    109.00 o
 -15   1   1     2750.23     2614.87     35.18 o
 -13   1   1     3202.09     2926.49     38.71 o
 -11   1   1     5752.85     5501.11     59.18 o
  -9   1   1    29386.68    29428.97    208.33 o
  -7   1   1    92627.71    96616.05    644.41 o
  -5   1   1   212742.67   214412.11   1394.67 o
  -3   1   1     9568.10    10242.49     63.79 o
  -1   1   1    26917.23    28116.80    145.35 o
   1   1   1     3460.19     3923.17     29.24 o
   3   1   1    37183.14    38187.52    220.12 o
   5   1   1     9077.83     9148.20     62.67 o
   7   1   1    19408.27    19971.65    139.08 o
   9   1   1    10146.23     9452.65     86.98 o
  11   1   1      115.11       50.00      7.20 o
  13   1   1     1244.43     1203.99     24.08 o
  15   1   1      129.67      114.57     10.20 o
  17   1   1      871.97      881.78     25.95 o
  19   1   1       19.62       34.50      9.71 o
  21   1   1     3197.53     3143.00     64.14 o
  23   1   1     4014.47     4146.07     70.36 o
  25   1   1       13.27       10.11     14.80 o
  27   1   1      508.90      567.61     38.48 o
  29   1   1      132.56      135.57     25.62 o
 -30   2   1       72.59        6.72     57.62 o
 -28   2   1      241.70      157.81     24.04 o
 -26   2   1      840.21      828.22     43.71 o
 -24   2   1       19.91        6.36     14.36 o
 -22   2   1       15.34       11.87     11.68 o
 -20   2   1     1529.76     1616.91     37.17 o
 -18   2   1     4907.55     4904.64     63.86 o
 -16   2   1      491.33      488.06     15.63 o
 -14   2   1        3.50        9.31      5.54 o
 -12   2   1     5261.61     5567.57     56.51 o
 -10   2   1     4051.80     3948.55     33.38 o
  -8   2   1    42157.34    43549.83    282.13 o
  -6   2   1    56448.05    56161.50    359.82 o
  -4   2   1   127609.40   129721.32    622.09 o
  -2   2   1     5413.10     5275.81     38.04 o
   0   2   1     1723.83     2055.31     17.80 o
   2   2   1     6025.87     5850.13     44.87 o
   4   2   1      360.20      482.64      7.82 o
   6   2   1      269.31      332.57      9.23 o
   8   2   1     3762.78     3556.50     31.23 o
  10   2   1      667.67      561.07     13.67 o
  12   2   1      216.09      230.67     11.31 o
  14   2   1     1210.36     1139.23     25.01 o
  16   2   1     7487.00     7518.73     87.80 o
  18   2   1     2117.23     2159.45     38.70 o
  20   2   1      310.57      289.29     17.29 o
  22   2   1      326.27      303.71     20.77 o
  24   2   1     1655.61     1743.48     46.70 o
  26   2   1       24.70       48.82     19.20 o
  28   2   1      205.68      259.92     29.68 o
 -29   3   1      583.86      685.67     53.81 o
 -27   3   1      556.88      679.96     42.41 o
 -25   3   1     2594.43     2618.09     69.42 o
 -23   3   1      400.78      369.68     22.87 o
 -21   3   1     1049.57      997.52     31.46 o
 -19   3   1      798.35      777.06     24.73 o
 -17   3   1     2168.06     2121.30     38.33 o
 -15   3   1     3729.26     3637.06     36.57 o
 -13   3   1     1814.45     2116.93     26.41 o
 -11   3   1     3442.26     3489.47     33.32 o
  -9   3   1     1320.63     1354.38     15.94 o
  -7   3   1    25398.49    25762.47    197.40 o
  -5   3   1     2473.84     2786.68     21.58 o
  -3   3   1    59138.66    61240.09    522.08 o
  -1   3   1    56156.25    58826.20    446.59 o
   1   3   1      116.14       91.53      4.73 o
   3   3   1       20.27       30.92      3.64 o
   5   3   1     3842.12     3919.76     32.55 o
   7   3   1    18757.27    19267.02    104.71 o
   9   3   1     6917.20     6749.77     49.00 o
  11   3   1     2605.81     2188.82     24.90 o
  13   3   1     6558.98     6350.76     54.85 o
  15   3   1     9657.78     9142.25     80.03 o
  17   3   1     5740.69     5737.55     61.29 o
  19   3   1     2087.52     2112.26     39.85 o
  21   3   1     2314.79     2212.59     48.59 o
  23   3   1     1765.60     1732.53     48.81 o
  25   3   1     2280.61     2373.16     59.54 o
  27   3   1      410.41      460.98     36.58 o
  29   3   1      862.31      906.21     76.94 o
 -30   4   1       20.72       44.55     63.63 o
 -28   4   1      113.09      133.79     35.06 o
 -26   4   1        1.90      -11.81     22.05 o
 -24   4   1      339.32      372.35     24.64 o
 -22   4   1      806.11      820.15     32.35 o
 -20   4   1     1235.87     1246.11     32.55 o
 -18   4   1      704.52      687.85     21.99 o
 -16   4   1       69.04       82.07      9.60 o
 -14   4   1      174.91      196.26      9.25 o
 -12   4   1      305.20      408.02     11.13 o
 -10   4   1     1307.38     1495.35     19.87 o
  -8   4   1      265.87      210.80      7.71 o
  -6   4   1      374.98      381.60      8.92 o
  -4   4   1      315.60      381.78      8.90 o
  -2   4   1     3783.20     4242.66     42.35 o
   0   4   1      262.10      190.12      6.41 o
   2   4   1     5219.56     5310.55     35.39 o
   4   4   1     1136.90      986.55     16.13 o
   6   4   1      548.18      558.56     13.07 o
   8   4   1      194.12       96.93      6.63 o
  10   4   1     2289.18     2149.03     27.68 o
  12   4   1     2257.35     2120.20     28.59 o
  14   4   1     1701.18     1611.83     25.76 o
  16   4   1      364.38      387.35     15.29 o
  18   4   1     1275.01     1280.00     29.28 o
  20   4   1     4988.49     4955.80     64.90 o
  22   4   1     2327.24     2334.13     51.95 o
  24   4   1     1072.14     1193.52     48.85 o
  26   4   1     2424.17     2570.58     73.22 o
  28   4   1       15.28       34.70     37.82 o
 -29   5   1      257.88      215.69     93.06 o
 -27   5   1     2106.86     2238.35     98.96 o
 -25   5   1     2354.25     2347.75     73.65 o
 -23   5   1     1837.92     1675.25     54.74 o
 -21   5   1      131.45      109.74     12.34 o
 -19   5   1      189.10      238.24     14.59 o
 -17   5   1       18.91       16.60      8.60 o
 -15   5   1     2260.14     2186.86     32.29 o
 -13   5   1    11289.51    10547.64     74.60 o
 -11   5   1     4681.95     4116.49     42.25 o
  -9   5   1    12455.37    12299.56    101.05 o
  -7   5   1    12189.61    13542.96    109.43 o
  -5   5   1      623.08      556.32     11.94 o
  -3   5   1      686.44      693.34     13.48 o
  -1   5   1     2996.70     2719.53     25.07 o
   1   5   1     6518.29     6473.99     50.36 o
   3   5   1    14821.16    15298.58    112.40 o
   5   5   1      509.71      549.83     13.09 o
   7   5   1     1307.16     1675.62     25.10 o
   9   5   1     2014.42     2122.99     30.45 o
  11   5   1      111.44      171.75      8.39 o
  13   5   1     3837.76     3561.66     40.82 o
  15   5   1     3357.70     3169.98     40.97 o
  17   5   1     6630.32     6489.55     75.15 o
  19   5   1     1498.98     1516.37     35.09 o
  21   5   1       47.06       75.30     14.05 o
  23   5   1       23.03       46.42     16.54 o
  25   5   1      273.01      283.13     29.93 o
  27   5   1       80.45       68.72     25.62 o
 -28   6   1      813.12      841.54     67.99 o
 -26   6   1      556.72      599.05     45.18 o
 -24   6   1       56.58       62.67     18.81 o
 -22   6   1      725.73      716.52     31.60 o
 -20   6   1       10.99       -5.28     12.91 o
 -18   6   1      829.07      774.87     23.70 o
 -16   6   1      168.64      162.07     10.95 o
 -14   6   1      748.86      732.38     18.73 o
 -12   6   1     4640.26     4500.53     46.36 o
 -10   6   1      236.79      308.68     13.41 o
  -8   6   1     3027.22     2572.79     29.20 o
  -6   6   1       14.67       28.68      5.50 o
  -4   6   1     4055.90     4489.32     43.64 o
  -2   6   1      899.80      906.42     15.50 o
   0   6   1    10210.50    10154.48     86.87 o
   2   6   1     3086.35     2903.42     30.49 o
   4   6   1       13.52       36.88      5.49 o
   6   6   1     8755.76     8433.35     92.36 o
   8   6   1       22.42       48.73      6.37 o
  10   6   1      372.23      300.19     11.65 o
  12   6   1     2830.73     2725.60     33.63 o
  14   6   1     6765.77     6733.55     72.91 o
  16   6   1     9122.59     9513.72     82.88 o
  18   6   1     3875.86     3994.04     52.29 o
  20   6   1     7804.46     8073.70     96.38 o
  22   6   1      942.89      911.90     36.61 o
  24   6   1     1212.11     1205.33     54.59 o
  26   6   1     1754.73     1765.31     81.06 o
  28   6   1      693.43      832.62     76.41 o
 -27   7   1      141.35      134.65     44.17 o
 -25   7   1        3.15       -3.10     21.46 o
 -23   7   1       38.75       34.65     13.88 o
 -21   7   1       44.36        7.12     12.29 o
 -19   7   1        1.65        9.15     11.86 o
 -17   7   1      357.77      308.05     18.74 o
 -15   7   1     6001.60     5905.89     62.11 o
 -13   7   1     5276.50     5053.55     53.38 o
 -11   7   1     2229.80     2202.17     32.68 o
  -9   7   1     4356.96     4435.82     44.91 o
  -7   7   1      152.17      214.97     10.67 o
  -5   7   1     1369.35     1176.97     21.82 o
  -3   7   1     5167.16     5088.39     50.92 o
  -1   7   1     5280.48     5040.28     43.67 o
   1   7   1    11063.15    11197.42     91.00 o
   3   7   1     1833.78     1881.71     25.15 o
   5   7   1     3461.22     3450.88     41.55 o
   7   7   1      900.03      912.03     21.53 o
   9   7   1      521.61      535.59     18.40 o
  11   7   1      558.73      532.97     16.63 o
  13   7   1       49.09       55.52     10.65 o
  15   7   1       17.70       39.99     10.76 o
  17   7   1     1621.96     1497.52     35.69 o
  19   7   1        1.31        9.08     15.49 o
  21   7   1      615.24      753.71     38.82 o
  23   7   1        0.50       15.68     19.14 o
  25   7   1        8.59      -32.47     21.65 o
  27   7   1       87.99        8.74     35.46 o
 -26   8   1      543.58      484.58     39.32 o
 -24   8   1      360.75      412.06     29.11 o
 -22   8   1      225.89      161.50     19.52 o
 -20   8   1      333.93      314.99     19.53 o
 -18   8   1      179.49       95.34     13.44 o
 -16   8   1     1047.59      939.48     28.83 o
 -14   8   1     8866.54     9015.93     83.50 o
 -12   8   1    17152.63    16980.11    123.05 o
 -10   8   1     9084.19     8846.04     76.00 o
  -8   8   1     5517.63     5228.87     54.62 o
  -6   8   1     2789.23     2699.30     38.77 o
  -4   8   1     4133.22     3876.63     41.78 o
  -2   8   1     8181.33     8598.84     68.15 o
   0   8   1    31678.99    31836.58    200.85 o
   2   8   1     8749.20     7897.99     80.76 o
   4   8   1    17004.53    17115.54    137.00 o
   6   8   1      984.15      974.46     20.37 o
   8   8   1      484.94      507.55     18.64 o
  10   8   1      682.26      653.41     19.33 o
  12   8   1       30.00       49.18      9.85 o
  14   8   1     6426.32     6021.15     73.50 o
  16   8   1     3434.47     3400.60     55.92 o
  18   8   1     1506.24     1418.85     42.21 o
  20   8   1       10.86       28.27     17.34 o
  22   8   1      149.46      145.60     24.09 o
  24   8   1      695.02      725.68     45.41 o
  26   8   1      815.67      790.45     90.21 o
 -25   9   1        6.23      -36.49     28.71 o
 -23   9   1       24.65       17.96     18.90 o
 -21   9   1      352.83      305.50     21.35 o
 -19   9   1       45.77       58.21     12.97 o
 -17   9   1      450.71      395.82     22.92 o
 -15   9   1       23.46       -3.20     12.09 o
 -13   9   1     1512.92     1584.46     34.68 o
 -11   9   1     6380.36     6666.10     71.92 o
  -9   9   1     3752.40     3592.56     49.55 o
  -7   9   1     1702.55     1841.77     43.34 o
  -5   9   1       56.17       61.23      8.36 o
  -3   9   1      891.00      812.42     18.84 o
  -1   9   1      995.86      824.62     19.36 o
   1   9   1     2740.62     2597.53     35.06 o
   3   9   1     2767.49     2657.32     34.85 o
   5   9   1     1020.38     1040.72     22.02 o
   7   9   1     2180.00     2219.20     32.99 o
   9   9   1      107.35      118.73     10.05 o
  11   9   1     3480.26     3445.22     51.06 o
  13   9   1      395.57      392.41     21.19 o
  15   9   1        2.04       24.10     12.98 o
  17   9   1      269.83      344.62     23.86 o
  19   9   1       11.76      -10.07     15.34 o
  21   9   1      215.41      237.53     22.98 o
  23   9   1       81.79       24.86     27.01 o
  25   9   1     1051.45      842.32    136.13 o
 -24  10   1      743.85      861.96     64.35 o
 -22  10   1        9.95       83.95     18.92 o
 -20  10   1       76.70       33.90     16.20 o
 -18  10   1       14.43        7.38     15.03 o
 -16  10   1      318.88      317.87     23.92 o
 -14  10   1     2791.13     2730.69     52.48 o
 -12  10   1     8212.37     8527.14     87.61 o
 -10  10   1     4433.37     4278.61     59.84 o
  -8  10   1     2133.39     2041.07     38.27 o
  -6  10   1     2910.88     2947.66     40.61 o
  -4  10   1     1022.59     1000.62     23.16 o
  -2  10   1     9449.48     9969.49     77.64 o
   0  10   1     9496.68     9805.93     83.01 o
   2  10   1     7955.87     7987.81     90.44 o
   4  10   1     4577.58     4949.24     64.65 o
   6  10   1      835.70      894.59     21.90 o
   8  10   1     1310.93     1286.52     28.22 o
  10  10   1      995.14      968.76     28.94 o
  12  10   1     3659.36     3621.54     61.79 o
  14  10   1     1649.27     1676.09     43.29 o
  16  10   1     1714.55     1592.64     49.97 o
  18  10   1      261.92      356.38     28.50 o
  20  10   1        4.97       19.54     20.30 o
  22  10   1      156.59      214.84     26.34 o
 -21  11   1      396.06      336.69     31.20 o
 -19  11   1       30.37       23.85     20.81 o
 -17  11   1      878.92      911.24     39.91 o
 -15  11   1      353.62      399.54     25.58 o
 -13  11   1     5368.14     5589.29     87.62 o
 -11  11   1    10151.62    10342.15    117.47 o
  -9  11   1     2467.51     2449.01     41.88 o
  -7  11   1        3.94        6.25     10.72 o
  -5  11   1     1010.07      901.03     26.14 o
  -3  11   1     2171.33     2091.98     40.80 o
  -1  11   1     5048.39     4998.94     61.16 o
   1  11   1     7628.49     7892.12     80.52 o
   3  11   1     2407.54     2174.63     40.43 o
   5  11   1       34.93       58.34     11.34 o
   7  11   1      570.01      549.58     21.96 o
   9  11   1     1864.45     1790.18     40.42 o
  11  11   1     1367.13     1447.91     36.17 o
  13  11   1     3363.68     3131.94     62.17 o
  15  11   1       28.66       25.60     16.33 o
  17  11   1        1.41        9.94     17.67 o
  19  11   1        0.14       15.41     19.82 o
  21  11   1      457.08      336.33     38.26 o
 -20  12   1      860.98      994.48     70.49 o
 -18  12   1     1430.54     1318.76     57.40 o
 -16  12   1     1109.50     1168.09     54.09 o
 -14  12   1       38.09       35.00     20.12 o
 -12  12   1      154.34      179.58     20.52 o
 -10  12   1      600.09      578.43     26.44 o
  -8  12   1       19.36       28.27     12.18 o
  -6  12   1      120.65      121.55     15.87 o
  -4  12   1      305.87      302.90     19.49 o
  -2  12   1     2040.19     2183.95     44.12 o
   0  12   1      392.33      383.38     19.19 o
   2  12   1      845.67      966.11     29.82 o
   4  12   1      333.91      331.96     18.68 o
   6  12   1      618.20      626.55     26.24 o
   8  12   1     2957.55     2920.84     56.03 o
  10  12   1    10546.79    11317.39    120.36 o
  12  12   1     3506.60     3529.31     64.59 o
  14  12   1     1753.10     1834.46     48.37 o
  16  12   1      901.02      877.03     44.52 o
  18  12   1      320.19      334.02     32.39 o
  20  12   1      951.72     1135.72    136.73 o
 -17  13   1       85.30       91.24     29.13 o
 -15  13   1      135.80      229.58     28.37 o
 -13  13   1       60.58       39.87     17.88 o
 -11  13   1      567.64      550.65     42.67 o
  -9  13   1       63.93       71.94     18.44 o
  -7  13   1       64.26       59.92     15.54 o
  -5  13   1        5.20       33.07     15.16 o
  -3  13   1        2.68       12.32     14.56 o
  -1  13   1      149.87      152.31     17.85 o
   1  13   1      187.32      147.00     19.01 o
   3  13   1        3.12       23.24     15.45 o
   5  13   1       62.50       34.42     14.20 o
   7  13   1       62.11       52.96     14.19 o
   9  13   1      180.58      168.29     17.93 o
  11  13   1       32.17       44.18     15.45 o
  13  13   1      158.70      179.07     20.18 o
  15  13   1      465.56      537.05     33.67 o
  17  13   1      484.87      617.33     65.69 o
 -16  14   1      689.01      675.28     59.28 o
 -14  14   1       79.58       91.07     22.55 o
 -12  14   1       20.15       26.31     20.78 o
 -10  14   1       62.54       76.22     19.13 o
  -8  14   1      601.42      565.48     31.35 o
  -6  14   1     2275.19     2267.12     59.07 o
  -4  14   1     1644.01     1618.50     49.61 o
  -2  14   1      231.15      203.34     21.96 o
   0  14   1      334.07      332.86     26.90 o
   2  14   1       18.41       40.87     22.86 o
   4  14   1     2940.07     2977.65     67.54 o
   6  14   1      529.91      570.73     31.46 o
   8  14   1      694.80      791.24     38.51 o
  10  14   1     1765.54     1820.38     51.69 o
  12  14   1      134.50      158.52     24.68 o
  14  14   1        4.31      -20.05     37.42 o
 -11  15   1       53.24       51.36     29.83 o
  -9  15   1      160.17      139.51     21.88 o
  -7  15   1      566.63      574.65     35.13 o
  -5  15   1      928.24      880.23     41.99 o
  -3  15   1      434.78      426.97     31.42 o
  -1  15   1      131.96      105.71     20.24 o
   1  15   1        2.85      -21.40     18.50 o
   3  15   1     2097.79     2187.30     64.00 o
   5  15   1       87.19       48.95     20.37 o
   7  15   1      980.96     1059.21     45.80 o
   9  15   1     2793.81     2947.74     94.15 o
  11  15   1     2319.30     2174.63    213.16 o
  -6  16   1      851.97      762.54     63.78 o
  -4  16   1     1071.51     1200.99     63.52 o
  -2  16   1      899.83      887.36     51.36 o
   0  16   1      595.42      580.75     45.54 o
   2  16   1      232.56      136.44     40.66 o
   4  16   1      382.61      576.03     64.05 o
 -30   0   2      102.05      127.93     39.25 o
 -28   0   2      655.23      751.21     68.56 o
 -26   0   2      276.36      282.18     45.02 o
 -24   0   2     4465.88     4819.54    129.08 o
 -22   0   2     6171.13     6458.76    122.98 o
 -20   0   2      696.38      559.88     33.45 o
 -18   0   2     1122.21      994.66     40.48 o
 -16   0   2      499.74      556.02     20.03 o
 -14   0   2    56699.78    57863.13    456.88 o
 -12   0   2    30557.95    29325.16    309.66 o
 -10   0   2    57518.29    54110.58    532.96 o
  -8   0   2    24209.69    23901.58    285.58 o
  -6   0   2      582.09      537.47     16.23 o
  -4   0   2    52010.26    51371.99    608.07 o
  -2   0   2    26910.05    27793.63    234.40 o
   0   0   2      777.48      736.63     13.34 o
   2   0   2     2365.91     2300.99     50.87 o
   4   0   2    24989.01    26282.52    322.69 o
   6   0   2     4240.98     4411.75     46.74 o
   8   0   2       56.52       36.94      4.80 o
  10   0   2     1596.31     1729.59     30.62 o
  12   0   2     4607.41     5056.13     65.83 o
  14   0   2        7.79       15.39      8.12 o
  16   0   2     1494.86     1502.76     60.29 o
  18   0   2     4484.42     4290.94     76.81 o
  20   0   2    10681.80    10893.00    158.59 o
  22   0   2     3281.70     3272.98     93.09 o
  24   0   2       60.34       15.38     20.15 o
  26   0   2      595.50      629.63     48.81 o
  28   0   2       87.26       25.78     41.02 o
 -31   1   2      105.84       37.60     38.63 o
 -29   1   2        0.97      -22.42     22.09 o
 -27   1   2       68.11       86.88     25.67 o
 -25   1   2      622.44      599.10     34.16 o
 -23   1   2      666.94      741.21     32.26 o
 -21   1   2       14.61        8.79     10.80 o
 -19   1   2       99.78       97.44     13.11 o
 -17   1   2     2824.89     2905.82     52.26 o
 -15   1   2     2846.60     2614.75     35.22 o
 -13   1   2     3791.01     3854.75     39.11 o
 -11   1   2     9244.09     8932.86     70.12 o
  -9   1   2     5252.58     5483.27     47.22 o
  -7   1   2      342.35      247.85      8.92 o
  -5   1   2    61401.43    61956.85    508.32 o
  -3   1   2        0.93       25.04      2.99 o
  -1   1   2      243.99      295.22      4.66 o
   1   1   2     1146.96     1406.75     13.03 o
   3   1   2     1948.97     2043.39     21.59 o
   5   1   2      511.92      516.48      7.95 o
   7   1   2     2104.12     2117.02     20.08 o
   9   1   2     7037.23     6986.03     51.58 o
  11   1   2     4238.56     4295.35     46.30 o
  13   1   2     2180.01     2000.24     31.28 o
  15   1   2        4.24       12.66      6.68 o
  17   1   2      122.49      117.11     10.93 o
  19   1   2       54.55       56.04     12.56 o
  21   1   2     2999.01     2907.70     57.42 o
  23   1   2     1049.99      953.11     32.27 o
  25   1   2     1983.42     1932.39     52.30 o
  27   1   2      164.29      204.57     22.18 o
  29   1   2       27.76      -11.90     33.73 o
 -30   2   2      428.50      513.66     62.21 o
 -28   2   2      557.92      616.62     58.80 o
 -26   2   2     1339.07     1311.45     54.33 o
 -24   2   2      373.54      353.95     26.70 o
 -22   2   2      938.18      886.64     36.95 o
 -20   2   2     1456.27     1432.81     39.90 o
 -18   2   2       99.94      125.03     10.94 o
 -16   2   2     2224.18     1969.76     31.32 o
 -14   2   2     6363.27     6418.57     55.74 o
 -12   2   2     5293.48     5465.75     57.61 o
 -10   2   2      112.03      130.68      6.55 o
  -8   2   2    25274.33    25667.58    197.09 o
  -6   2   2    41182.60    43070.82    319.80 o
  -4   2   2    10473.02    10117.20     69.68 o
  -2   2   2    15579.88    17205.63    147.25 o
   0   2   2      122.74      183.12      4.98 o
   2   2   2    11412.19    11531.30     64.39 o
   4   2   2     7804.24     7586.73     77.10 o
   6   2   2      304.32      293.90      8.96 o
   8   2   2     8343.74     8500.38     58.46 o
  10   2   2     5630.16     6011.87     50.03 o
  12   2   2      981.64      786.40     18.40 o
  14   2   2    10715.05    10252.14     85.94 o
  16   2   2    10139.67    10063.74     89.09 o
  18   2   2     3486.31     3222.87     56.55 o
  20   2   2     6861.86     6751.77     92.54 o
  22   2   2      212.84      195.94     21.03 o
  24   2   2       65.41       71.09     15.58 o
  26   2   2     1536.32     1510.26     48.26 o
  28   2   2      218.37      201.73     25.35 o
 -29   3   2        4.72      -16.38     31.07 o
 -27   3   2        6.59       39.76     25.88 o
 -25   3   2     2415.04     2588.71     67.84 o
 -23   3   2     1955.81     2034.09     53.16 o
 -21   3   2     1038.22     1018.73     33.10 o
 -19   3   2      176.02      217.48     14.36 o
 -17   3   2      713.98      733.55     22.45 o
 -15   3   2     3913.53     3947.50     58.21 o
 -13   3   2     2367.14     2196.73     25.25 o
 -11   3   2    38047.10    38650.62    278.68 o
  -9   3   2    26358.68    26081.44    189.81 o
  -7   3   2      606.24      779.90     12.17 o
  -5   3   2    58790.31    61500.78    494.82 o
  -3   3   2      345.89      470.01      8.72 o
  -1   3   2     9053.14     9234.54     99.51 o
   1   3   2      419.48      350.59      8.28 o
   3   3   2    14531.51    14847.97    138.95 o
   5   3   2     1595.70     1555.48     24.69 o
   7   3   2     1474.53     1385.13     20.17 o
   9   3   2      724.33      818.26     17.33 o
  11   3   2     5411.73     5482.02     48.16 o
  13   3   2      947.78     1017.44     22.83 o
  15   3   2       10.09       53.24      7.02 o
  17   3   2     3036.93     2876.84     43.43 o
  19   3   2      777.73      829.55     28.26 o
  21   3   2      259.71      273.37     19.65 o
  23   3   2      636.84      644.68     31.56 o
  25   3   2     1197.45     1097.14     50.59 o
  27   3   2     1159.08     1110.42     45.60 o
  29   3   2      142.10      136.05     49.49 o
 -30   4   2     1090.70     1234.69    114.53 o
 -28   4   2      202.31      242.87     31.66 o
 -26   4   2      232.08      183.89     31.80 o
 -24   4   2       19.00       30.06     19.35 o
 -22   4   2      123.94      100.61     17.88 o
 -20   4   2     1529.14     1376.97     33.38 o
 -18   4   2      918.37      845.97     22.98 o
 -16   4   2      942.59      820.34     22.52 o
 -14   4   2      792.28      958.96     19.13 o
 -12   4   2      561.25      677.53     12.56 o
 -10   4   2      176.26      232.04      7.43 o
  -8   4   2        5.29       12.24      4.46 o
  -6   4   2      147.46      233.18      8.65 o
  -4   4   2     3245.40     3109.63     33.70 o
  -2   4   2    15283.30    15554.47     90.29 o
   0   4   2     1797.45     2205.42     26.76 o
   2   4   2     6721.44     6527.01     55.07 o
   4   4   2      617.44      719.01     14.11 o
   6   4   2     2063.56     1774.42     24.88 o
   8   4   2    10514.10    10266.49     70.32 o
  10   4   2    24391.69    24582.99    142.16 o
  12   4   2    17907.19    18109.50    121.41 o
  14   4   2     4994.29     4812.25     48.33 o
  16   4   2     8150.14     7765.49     74.04 o
  18   4   2     2128.42     2019.73     40.39 o
  20   4   2      235.21      185.53     16.23 o
  22   4   2       12.71        9.47     14.91 o
  24   4   2      665.22      709.20     35.71 o
  26   4   2      496.88      452.52     31.39 o
  28   4   2     1458.11     1408.26     72.19 o
 -29   5   2      133.82      118.04     36.03 o
 -27   5   2        4.38      -37.08     24.72 o
 -25   5   2        6.57      -31.69     21.13 o
 -23   5   2      936.09      931.88     40.94 o
 -21   5   2        8.13       20.01     13.45 o
 -19   5   2        2.66       20.75      9.65 o
 -17   5   2     1534.92     1479.66     29.28 o
 -15   5   2       58.50       74.07      7.45 o
 -13   5   2      142.75      103.05      6.79 o
 -11   5   2    17762.68    18920.29    103.67 o
  -9   5   2     4465.15     4453.03     38.17 o
  -7   5   2     1170.70     1049.84     16.25 o
  -5   5   2     1155.44     1239.44     17.85 o
  -3   5   2     1607.17     1562.40     19.82 o
  -1   5   2      704.46      521.39     13.00 o
   1   5   2    16152.49    15935.75    102.37 o
   3   5   2     3201.42     3146.42     36.60 o
   5   5   2    10836.77    10976.93     92.37 o
   7   5   2    13717.44    13572.89    107.22 o
   9   5   2    15798.40    16225.09    126.65 o
  11   5   2    14218.77    14091.30    108.65 o
  13   5   2     3013.52     2975.91     45.67 o
  15   5   2     2610.80     2435.22     39.73 o
  17   5   2     5119.72     5378.21     66.11 o
  19   5   2     1439.07     1549.74     41.44 o
  21   5   2     4073.89     4185.83     72.02 o
  23   5   2     2069.86     1964.81     63.22 o
  25   5   2        4.31       44.32     23.26 o
  27   5   2      625.83      606.29     51.53 o
 -28   6   2        1.80       -7.92     38.16 o
 -26   6   2      128.33       97.75     22.34 o
 -24   6   2       96.97       81.90     22.74 o
 -22   6   2      389.65      426.39     23.63 o
 -20   6   2     4004.31     3670.12     57.97 o
 -18   6   2     5448.67     5302.47     59.71 o
 -16   6   2     2479.77     2237.60     31.70 o
 -14   6   2     3839.49     3553.67     42.26 o
 -12   6   2      932.31      769.66     16.55 o
 -10   6   2    18269.54    18798.89    107.73 o
  -8   6   2       58.83       68.34      5.22 o
  -6   6   2     3962.84     3613.12     34.25 o
  -4   6   2     6989.27     6488.31     51.05 o
  -2   6   2     8987.44     9309.41     67.61 o
   0   6   2    12321.68    13985.51     83.71 o
   2   6   2      146.10      215.81      8.20 o
   4   6   2       30.85       19.94      4.45 o
   6   6   2     9557.12     9674.81     75.18 o
   8   6   2     1334.97     1308.97     26.13 o
  10   6   2     1284.53     1295.03     26.66 o
  12   6   2        4.51       14.41      6.73 o
  14   6   2       10.27       21.81      9.80 o
  16   6   2     2034.97     2000.98     36.83 o
  18   6   2       37.27       59.49     12.08 o
  20   6   2      782.59      781.68     31.39 o
  22   6   2        1.81        1.59     14.68 o
  24   6   2      255.22      232.66     25.96 o
  26   6   2      397.00      421.30     52.55 o
 -27   7   2       22.47      -47.47     31.64 o
 -25   7   2      674.58      540.96     35.07 o
 -23   7   2        7.67       28.67     16.93 o
 -21   7   2      327.27      432.05     21.35 o
 -19   7   2     3674.94     3825.04     55.71 o
 -17   7   2    12359.86    12689.26    106.50 o
 -15   7   2     3065.60     3207.29     43.11 o
 -13   7   2      850.55      869.20     22.60 o
 -11   7   2      112.22      110.51      8.36 o
  -9   7   2      899.51      855.40     16.10 o
  -7   7   2     2751.18     2732.39     33.15 o
  -5   7   2    18293.62    18345.26    121.19 o
  -3   7   2     9005.59     8798.40     65.00 o
  -1   7   2    10910.59    10370.95     74.63 o
   1   7   2     4193.43     4294.17     40.16 o
   3   7   2       38.29       31.61      5.35 o
   5   7   2      152.98      106.23      6.98 o
   7   7   2     2095.77     1932.30     29.84 o
   9   7   2    14021.42    14246.88    106.96 o
  11   7   2     8446.00     8564.12     80.84 o
  13   7   2     5379.22     5086.11     63.83 o
  15   7   2     2366.67     2426.06     46.43 o
  17   7   2       29.08       37.22     12.24 o
  19   7   2       80.40       75.17     18.76 o
  21   7   2      177.16      210.20     22.41 o
  23   7   2     1149.62     1120.60     46.20 o
  25   7   2      349.36      324.16     32.86 o
 -26   8   2       11.50      -14.99     51.55 o
 -24   8   2       50.30       46.14     18.34 o
 -22   8   2       38.07       53.15     14.21 o
 -20   8   2      133.75      101.15     14.57 o
 -18   8   2     1007.23      862.80     28.33 o
 -16   8   2      876.08      811.14     25.87 o
 -14   8   2      409.24      385.11     16.93 o
 -12   8   2    10212.98    10066.61     86.56 o
 -10   8   2     1270.61     1166.12     26.96 o
  -8   8   2      433.15      451.10     16.08 o
  -6   8   2     2304.19     2243.01     29.56 o
  -4   8   2      593.22      631.87     15.29 o
  -2   8   2      861.48     1017.16     18.91 o
   0   8   2     9604.29    10495.55     82.17 o
   2   8   2       37.68       80.29      6.32 o
   4   8   2      398.44      423.00     13.73 o
   6   8   2       12.62       25.86      7.51 o
   8   8   2      488.69      507.81     17.46 o
  10   8   2      444.12      473.23     17.30 o
  12   8   2     2405.14     2353.61     41.33 o
  14   8   2      232.39      245.75     17.19 o
  16   8   2      625.66      629.66     27.55 o
  18   8   2       11.12       18.37     15.45 o
  20   8   2      414.29      427.87     29.58 o
  22   8   2      164.64      129.45     22.06 o
  24   8   2        9.33       23.29     22.17 o
 -25   9   2       46.89      112.50     37.59 o
 -23   9   2      430.12      472.32     31.79 o
 -21   9   2     2597.95     2658.38     56.69 o
 -19   9   2     3539.72     3837.54     82.74 o
 -17   9   2     6408.98     6741.82     87.18 o
 -15   9   2     2335.79     2199.58     44.11 o
 -13   9   2     1122.63     1041.34     28.04 o
 -11   9   2     1221.39     1233.28     30.34 o
  -9   9   2     8937.44     9029.87     86.40 o
  -7   9   2     9022.50     9040.26     75.70 o
  -5   9   2    22823.09    23471.80    142.11 o
  -3   9   2     6213.58     6204.34     56.49 o
  -1   9   2     5696.54     5413.99     57.19 o
   1   9   2      384.87      351.53     12.67 o
   3   9   2        8.40       10.61      6.22 o
   5   9   2      239.54      275.44     12.24 o
   7   9   2     1810.38     1853.79     32.64 o
   9   9   2      604.67      519.53     18.76 o
  11   9   2     3376.62     3335.08     51.12 o
  13   9   2      730.89      749.61     26.91 o
  15   9   2       59.29       22.34     12.90 o
  17   9   2      176.75      210.43     21.37 o
  19   9   2      151.41      100.31     20.38 o
  21   9   2      396.23      390.07     37.56 o
  23   9   2      471.42      459.92     36.53 o
 -24  10   2      378.78      360.45     50.59 o
 -22  10   2        3.62       21.33     18.82 o
 -20  10   2      616.80      610.59     28.93 o
 -18  10   2     3297.20     3530.37     73.52 o
 -16  10   2     6009.18     6173.94     87.69 o
 -14  10   2     2634.06     2785.28     52.89 o
 -12  10   2        0.27        7.09     10.86 o
 -10  10   2       62.29       56.61     11.95 o
  -8  10   2      390.78      423.95     20.20 o
  -6  10   2      190.65      259.00     13.74 o
  -4  10   2     3375.15     3205.87     43.47 o
  -2  10   2      647.27      525.42     17.96 o
   0  10   2        5.59        2.44      7.98 o
   2  10   2     2493.39     2309.30     38.32 o
   4  10   2     2844.17     2673.38     41.94 o
   6  10   2    11805.75    12427.82    107.30 o
   8  10   2     1366.44     1361.34     29.98 o
  10  10   2      351.70      305.96     16.78 o
  12  10   2        8.95       30.83     14.52 o
  14  10   2       21.33        2.43     13.67 o
  16  10   2     1760.52     1714.05     52.47 o
  18  10   2      970.66      946.18     43.79 o
  20  10   2      948.04      864.18     43.96 o
  22  10   2      195.56      218.69     27.57 o
 -23  11   2      314.03      306.80     57.55 o
 -21  11   2      553.37      571.96     36.31 o
 -19  11   2        3.93        4.94     17.11 o
 -17  11   2      112.87       60.09     18.58 o
 -15  11   2       85.38       75.58     17.75 o
 -13  11   2        6.05        7.40     14.25 o
 -11  11   2      610.51      599.21     25.82 o
  -9  11   2      374.15      362.28     20.10 o
  -7  11   2      622.67      643.73     22.10 o
  -5  11   2       72.18       86.73     11.58 o
  -3  11   2     3928.33     3768.14     56.08 o
  -1  11   2       83.76       52.10     10.40 o
   1  11   2     5553.08     5770.00     68.10 o
   3  11   2     2169.74     2113.50     38.75 o
   5  11   2     3680.71     3764.23     53.21 o
   7  11   2     5103.65     4926.99     62.30 o
   9  11   2     1679.03     1599.82     38.16 o
  11  11   2     5076.78     5115.19     73.75 o
  13  11   2     1918.35     1905.94     44.39 o
  15  11   2     1771.98     1672.61     52.70 o
  17  11   2     1617.80     1660.15     57.81 o
  19  11   2     1310.97     1286.34     66.05 o
  21  11   2     1176.89     1240.30     91.54 o
 -20  12   2      418.47      488.13     52.01 o
 -18  12   2     1469.95     1500.58     60.11 o
 -16  12   2     2130.54     2196.22     70.32 o
 -14  12   2      990.43     1009.81     41.35 o
 -12  12   2        1.68       -5.78     14.83 o
 -10  12   2        9.08       18.71     13.01 o
  -8  12   2      308.99      310.86     19.40 o
  -6  12   2     1176.42     1138.85     33.15 o
  -4  12   2       50.56       38.52     11.07 o
  -2  12   2     1053.42      994.12     32.10 o
   0  12   2     1166.19     1136.82     32.58 o
   2  12   2        7.58      -13.02     11.22 o
   4  12   2       12.64       12.96     11.84 o
   6  12   2      233.40      255.99     16.86 o
   8  12   2      171.71      185.10     15.64 o
  10  12   2      202.49      203.85     17.62 o
  12  12   2       24.54       14.99     14.85 o
  14  12   2      455.02      531.07     31.01 o
  16  12   2       27.52       74.64     19.34 o
  18  12   2       78.53       85.58     29.89 o
 -17  13   2      289.26      205.07     27.60 o
 -15  13   2       62.09       42.99     22.70 o
 -13  13   2       99.59       94.62     18.22 o
 -11  13   2       46.76       35.38     15.35 o
  -9  13   2      297.80      329.92     33.43 o
  -7  13   2       15.26        7.52     14.79 o
  -5  13   2      174.90      190.89     19.12 o
  -3  13   2       50.70       45.65     15.37 o
  -1  13   2       13.69       10.07     13.24 o
   1  13   2      792.18      871.87     31.96 o
   3  13   2     5303.06     5480.00     80.22 o
   5  13   2    10388.62    10968.48    119.48 o
   7  13   2     3250.19     3324.00     60.16 o
   9  13   2     1169.45     1159.63     37.95 o
  11  13   2       19.07      -12.17     17.47 o
  13  13   2      313.66      259.97     25.68 o
  15  13   2      470.41      475.21     37.59 o
  17  13   2     2558.92     2732.90    131.92 o
 -16  14   2       37.57      -93.14     87.19 o
 -14  14   2       22.35       39.52     20.76 o
 -12  14   2       52.87       67.27     24.95 o
 -10  14   2        8.42       12.50     17.36 o
  -8  14   2      308.68      330.09     24.52 o
  -6  14   2       26.95       19.12     15.53 o
  -4  14   2       53.76       49.50     16.32 o
  -2  14   2      129.17       75.67     15.60 o
   0  14   2       41.07       58.35     16.50 o
   2  14   2      475.99      495.18     28.58 o
   4  14   2     4615.39     4760.08     82.58 o
   6  14   2      637.79      695.85     34.59 o
   8  14   2     1024.33     1028.69     41.63 o
  10  14   2      108.61      128.69     21.40 o
  12  14   2      702.52      712.75     38.67 o
  14  14   2     1979.09     1684.51    100.28 o
 -11  15   2      478.90      420.53     43.79 o
  -9  15   2     1423.15     1432.84     55.71 o
  -7  15   2     1692.71     1704.14     54.38 o
  -5  15   2      951.02      957.41     43.24 o
  -3  15   2        2.34       15.60     18.56 o
  -1  15   2      914.64      935.99     42.77 o
   1  15   2      312.00      297.06     26.68 o
   3  15   2      275.58      278.12     24.80 o
   5  15   2      159.51      130.32     20.49 o
   7  15   2       22.05       18.45     19.58 o
   9  15   2      272.26      237.43     48.35 o
  -4  16   2       42.95        9.04     45.53 o
  -2  16   2        5.53       -7.19     29.12 o
   0  16   2      653.45      617.32     57.15 o
   2  16   2     1586.30     1564.19    102.57 o
   4  16   2     1291.51     1328.42     90.94 o
 -31   1   3      237.09      274.09     52.44 o
 -29   1   3     1960.93     2279.21    109.87 o
 -27   1   3      809.98      941.72     46.80 o
 -25   1   3      365.45      388.20     28.30 o
 -23   1   3      303.42      259.25     23.52 o
 -21   1   3      675.30      630.46     28.08 o
 -19   1   3     6683.21     6661.59     74.75 o
 -17   1   3     2966.89     2860.30     42.35 o
 -15   1   3    13757.29    13293.23    141.75 o
 -13   1   3     4115.87     3636.91     51.23 o
 -11   1   3       71.76       36.25      4.64 o
  -9   1   3     1044.87     1055.86     17.01 o
  -7   1   3     4732.24     4759.10     39.71 o
  -5   1   3      212.89      272.02      6.07 o
  -3   1   3     1394.69     1535.67     16.77 o
  -1   1   3    20121.65    21280.48    152.76 o
   1   1   3      604.95      718.65     10.99 o
   3   1   3      417.39      474.51      8.92 o
   5   1   3      279.82      283.76      6.30 o
   7   1   3       45.74       64.71      4.84 o
   9   1   3    10088.85    10777.68     71.37 o
  11   1   3     7259.41     7050.84     56.19 o
  13   1   3    19825.33    19935.54    118.25 o
  15   1   3     9542.13     9379.59     79.30 o
  17   1   3      175.57      143.80     13.42 o
  19   1   3      811.23      778.49     27.88 o
  21   1   3      843.19      830.51     30.47 o
  23   1   3     2718.23     2780.28     60.96 o
  25   1   3     4245.42     4487.02     86.90 o
  27   1   3     2656.87     2978.08     73.45 o
 -30   2   3      320.30      317.04     45.58 o
 -28   2   3      855.16      878.44     63.08 o
 -26   2   3     1105.68     1062.36     44.93 o
 -24   2   3      106.98       83.99     17.81 o
 -22   2   3     1705.60     1782.60     52.28 o
 -20   2   3     1099.42     1137.52     30.25 o
 -18   2   3     9402.44     9962.77    117.52 o
 -16   2   3    10152.34    10123.53     92.82 o
 -14   2   3    16603.60    16042.90    106.16 o
 -12   2   3     3741.17     3663.07     36.97 o
 -10   2   3     8208.58     8605.62     76.60 o
  -8   2   3     1544.88     1459.57     15.18 o
  -6   2   3     1177.30     1390.78     14.36 o
  -4   2   3      659.11      673.74      9.29 o
  -2   2   3    18796.46    20488.42    154.76 o
   0   2   3     4942.85     5235.12     37.26 o
   2   2   3      265.90      304.28      7.66 o
   4   2   3      912.14     1049.32     17.09 o
   6   2   3    14888.21    15594.07     81.33 o
   8   2   3    23675.45    25434.44    184.58 o
  10   2   3      679.63      647.31     15.07 o
  12   2   3       82.40       94.21      7.47 o
  14   2   3     1336.52     1324.49     27.16 o
  16   2   3     1854.98     1843.94     35.34 o
  18   2   3     1509.71     1436.00     38.09 o
  20   2   3    12568.90    12617.55    132.24 o
  22   2   3       65.54       65.03     15.14 o
  24   2   3      367.52      363.23     24.30 o
  26   2   3     1485.23     1600.09     53.29 o
  28   2   3     1082.38     1333.29     66.82 o
 -29   3   3        2.33       20.56     23.12 o
 -27   3   3      821.72      826.16     49.80 o
 -25   3   3      265.97      249.54     27.31 o
 -23   3   3        8.92       18.65     15.26 o
 -21   3   3      132.76      119.16     18.94 o
 -19   3   3      369.76      356.79     16.75 o
 -17   3   3     1859.52     1925.71     36.62 o
 -15   3   3      324.27      342.59     11.54 o
 -13   3   3      728.07      773.97     16.67 o
 -11   3   3     2017.12     2168.62     21.79 o
  -9   3   3      525.26      425.48      9.54 o
  -7   3   3     7628.05     7460.29     62.17 o
  -5   3   3    13987.83    14776.71    141.06 o
  -3   3   3     4602.02     4484.32     38.25 o
  -1   3   3      415.53      463.12      8.45 o
   1   3   3    20458.55    21110.19    137.33 o
   3   3   3    25675.69    27199.54    140.45 o
   5   3   3    35685.62    37261.78    191.56 o
   7   3   3    11896.06    11276.56     74.90 o
   9   3   3    10413.66     9797.39     77.91 o
  11   3   3    16530.15    17134.43    118.81 o
  13   3   3     6648.77     6423.86     66.48 o
  15   3   3    11794.71    11864.23    107.73 o
  17   3   3     3692.58     3529.45     64.72 o
  19   3   3      615.33      522.54     24.97 o
  21   3   3     1029.36      929.19     38.48 o
  23   3   3      225.97      211.63     19.58 o
  25   3   3        9.34        2.31     15.87 o
  27   3   3        8.52        5.89     19.21 o
 -30   4   3      219.40       24.84     48.67 o
 -28   4   3       83.06      134.44     30.84 o
 -26   4   3       85.98      119.37     22.48 o
 -24   4   3        1.12        8.35     17.58 o
 -22   4   3      842.83      829.54     37.47 o
 -20   4   3      945.95      938.94     29.88 o
 -18   4   3      318.71      331.18     17.42 o
 -16   4   3     4958.65     4945.11     53.00 o
 -14   4   3     2294.22     1978.98     25.19 o
 -12   4   3     8534.58     8839.01     58.46 o
 -10   4   3     2092.78     2321.51     25.19 o
  -8   4   3     6516.80     6226.19     60.53 o
  -6   4   3     1723.45     1806.25     24.29 o
  -4   4   3     3714.31     3461.81     32.48 o
  -2   4   3    61215.57    63275.02    478.48 o
   0   4   3     7072.24     7413.16     56.47 o
   2   4   3    28121.82    28484.40    141.45 o
   4   4   3     7359.02     7935.18     50.47 o
   6   4   3     1022.17      868.62     18.30 o
   8   4   3      779.30      588.46     16.13 o
  10   4   3     6979.64     7076.84     62.54 o
  12   4   3    14475.56    14613.84    110.33 o
  14   4   3       18.23       28.35      7.29 o
  16   4   3     4205.71     4418.29     61.34 o
  18   4   3     1354.50     1276.61     38.57 o
  20   4   3      817.25      723.80     31.86 o
  22   4   3     1378.82     1235.79     44.22 o
  24   4   3      394.02      428.83     32.16 o
  26   4   3       75.59       75.99     18.69 o
 -29   5   3      170.30      122.04     31.45 o
 -27   5   3        9.09       -1.24     21.91 o
 -25   5   3      630.81      665.44     46.35 o
 -23   5   3     2244.42     2198.13     62.76 o
 -21   5   3      728.16      666.38     29.60 o
 -19   5   3     1483.02     1265.20     31.06 o
 -17   5   3      764.49      669.59     19.08 o
 -15   5   3       23.69       41.16      6.84 o
 -13   5   3     2196.55     2479.23     26.33 o
 -11   5   3     2615.76     2472.52     27.85 o
  -9   5   3     1831.76     1663.16     24.19 o
  -7   5   3    44017.42    45633.97    339.74 o
  -5   5   3    17315.46    18806.30    118.53 o
  -3   5   3     1720.34     1759.95     21.98 o
  -1   5   3     2309.24     2476.16     30.81 o
   1   5   3       63.02       61.65      8.17 o
   3   5   3     5512.11     5530.42     42.25 o
   5   5   3    19319.89    19689.63    136.63 o
   7   5   3     8717.79     8637.63     70.08 o
   9   5   3     4157.55     3974.54     43.53 o
  11   5   3     6275.56     6214.95     60.67 o
  13   5   3      530.03      570.31     18.54 o
  15   5   3     1195.92     1145.80     27.54 o
  17   5   3      840.12      863.57     30.26 o
  19   5   3      227.71      185.49     18.22 o
  21   5   3     4656.25     4646.31     81.52 o
  23   5   3     3052.62     3168.73     63.77 o
  25   5   3      302.40      231.61     24.22 o
  27   5   3      787.91      708.30     53.12 o
 -28   6   3      249.09      270.25     33.83 o
 -26   6   3      283.40      350.28     31.91 o
 -24   6   3     1008.01     1027.41     46.36 o
 -22   6   3      383.45      389.41     26.94 o
 -20   6   3      235.34      271.58     17.44 o
 -18   6   3      137.93      128.03     12.77 o
 -16   6   3      281.84      287.80     14.38 o
 -14   6   3     2229.76     2364.32     34.56 o
 -12   6   3     5070.27     5088.56     48.74 o
 -10   6   3     1292.24     1188.91     19.27 o
  -8   6   3    28022.18    27899.87    163.73 o
  -6   6   3       17.88       30.85      6.62 o
  -4   6   3     1034.38      926.10     15.30 o
  -2   6   3     7612.05     7468.17     67.56 o
   0   6   3     9172.29     8751.57     70.20 o
   2   6   3    17288.31    17352.43    115.27 o
   4   6   3    39586.69    41200.10    217.64 o
   6   6   3    18184.69    17692.35    113.49 o
   8   6   3     5286.30     5288.45     54.06 o
  10   6   3     5533.73     5438.08     55.28 o
  12   6   3     3800.89     3804.83     51.51 o
  14   6   3      715.13      750.94     32.12 o
  16   6   3      191.45      176.08     16.01 o
  18   6   3     1486.95     1330.14     38.90 o
  20   6   3        6.86       25.50     14.32 o
  22   6   3        4.61       23.33     16.53 o
  24   6   3        9.74       44.89     18.73 o
  26   6   3      163.30      159.01     37.71 o
 -27   7   3      219.51      133.98     27.91 o
 -25   7   3      700.89      653.66     39.47 o
 -23   7   3     1172.75     1156.15     42.23 o
 -21   7   3      835.21      798.17     30.55 o
 -19   7   3     1609.82     1459.85     34.88 o
 -17   7   3     5737.41     5442.75     64.83 o
 -15   7   3     1771.49     1658.15     32.46 o
 -13   7   3     7823.27     7654.14     70.10 o
 -11   7   3     2225.50     2184.02     35.27 o
  -9   7   3    10991.65    10875.86     82.67 o
  -7   7   3     5939.71     6264.47     63.77 o
  -5   7   3     4470.40     4603.29     40.40 o
  -3   7   3      721.89      688.52     14.23 o
  -1   7   3       28.65       31.08      5.31 o
   1   7   3     5649.44     5705.27     53.71 o
   3   7   3     1342.79     1512.98     22.73 o
   5   7   3      302.79      209.88      9.51 o
   7   7   3      502.03      459.13     15.18 o
   9   7   3      223.05      183.05     12.39 o
  11   7   3     1416.88     1358.34     28.34 o
  13   7   3     2327.90     2341.77     52.92 o
  15   7   3     2974.95     2848.17     55.32 o
  17   7   3      193.94      156.29     16.11 o
  19   7   3       67.68       63.80     16.06 o
  21   7   3     1683.94     1521.22     49.02 o
  23   7   3     1309.44     1323.74     50.95 o
  25   7   3        3.60       20.76     23.97 o
 -26   8   3     1766.42     1870.69     70.65 o
 -24   8   3     2113.47     2260.35     64.91 o
 -22   8   3     5259.64     5618.66     87.11 o
 -20   8   3     3987.66     4427.30     66.38 o
 -18   8   3     1824.55     1945.85     39.84 o
 -16   8   3      716.94      755.15     26.31 o
 -14   8   3     7288.50     7364.48     79.79 o
 -12   8   3      382.60      369.22     16.30 o
 -10   8   3    12439.72    12392.61    102.49 o
  -8   8   3    11596.04    11616.66     88.78 o
  -6   8   3     9112.91     8966.06     70.70 o
  -4   8   3      515.26      608.30     14.33 o
  -2   8   3      194.74      147.01      7.48 o
   0   8   3     3122.81     3090.30     35.90 o
   2   8   3       23.19       27.69      6.12 o
   4   8   3     7476.75     7449.26     67.17 o
   6   8   3     3594.58     3354.97     42.05 o
   8   8   3     2242.16     2103.78     33.51 o
  10   8   3       97.89       79.91     10.06 o
  12   8   3      530.23      520.69     23.84 o
  14   8   3       71.78       92.11     15.62 o
  16   8   3        7.17       23.45     13.44 o
  18   8   3     3207.20     3114.16     67.65 o
  20   8   3     3136.62     3359.43     83.74 o
  22   8   3      810.97      837.20     48.22 o
  24   8   3      188.45      204.38     30.27 o
 -25   9   3       95.70      111.38     37.70 o
 -23   9   3      614.45      795.43     37.09 o
 -21   9   3      774.69      794.10     33.84 o
 -19   9   3      119.17       73.10     13.35 o
 -17   9   3     1293.03     1171.71     34.20 o
 -15   9   3      597.19      522.64     23.85 o
 -13   9   3     1244.47     1163.47     29.37 o
 -11   9   3        7.45       29.00      9.71 o
  -9   9   3      453.69      421.67     17.84 o
  -7   9   3     5060.29     5222.33     60.75 o
  -5   9   3        5.77       22.00      7.58 o
  -3   9   3     5824.62     6003.33     56.79 o
  -1   9   3     2554.68     2486.27     34.99 o
   1   9   3     1683.24     1596.03     32.34 o
   3   9   3        8.80        5.86      8.75 o
   5   9   3      390.97      382.03     17.25 o
   7   9   3      291.89      321.68     15.71 o
   9   9   3      593.01      547.27     19.58 o
  11   9   3       28.40       41.01     11.72 o
  13   9   3      137.07      112.40     15.30 o
  15   9   3       87.71       67.77     14.99 o
  17   9   3       38.66       20.06     17.00 o
  19   9   3      493.74      554.82     36.17 o
  21   9   3      551.73      528.10     38.24 o
  23   9   3      268.33      293.40     35.21 o
 -24  10   3      834.01      796.60     96.69 o
 -22  10   3      899.64      924.66     42.05 o
 -20  10   3     2365.00     2374.34     58.09 o
 -18  10   3       98.20      150.72     16.94 o
 -16  10   3     1172.86     1094.08     37.16 o
 -14  10   3      493.64      489.24     23.72 o
 -12  10   3      511.15      465.23     21.93 o
 -10  10   3     3095.90     2972.81     52.16 o
  -8  10   3     1519.13     1386.11     35.10 o
  -6  10   3     1919.20     1797.22     33.77 o
  -4  10   3     1560.66     1570.12     31.80 o
  -2  10   3      136.26      124.57     11.30 o
   0  10   3      566.93      515.21     19.09 o
   2  10   3      810.83      772.95     23.43 o
   4  10   3      117.11       89.17     10.90 o
   6  10   3     3011.00     2966.07     55.37 o
   8  10   3      439.66      489.96     19.31 o
  10  10   3     1128.12     1079.14     29.71 o
  12  10   3      425.73      488.68     24.26 o
  14  10   3      535.60      492.06     27.43 o
  16  10   3      831.87      755.86     35.97 o
  18  10   3     2136.25     2172.24     66.29 o
  20  10   3     1972.40     2003.51     65.86 o
  22  10   3      945.83      962.50     64.07 o
 -23  11   3     1157.45     1221.26     76.00 o
 -21  11   3      764.58      769.88     41.55 o
 -19  11   3      375.86      467.31     31.04 o
 -17  11   3      206.46      127.19     19.83 o
 -15  11   3       61.46       37.52     15.64 o
 -13  11   3      569.19      573.02     27.62 o
 -11  11   3     1084.18     1092.55     33.62 o
  -9  11   3      718.27      730.86     27.75 o
  -7  11   3      220.91      223.84     15.57 o
  -5  11   3      210.11      206.65     15.83 o
  -3  11   3     3459.93     3479.87     54.68 o
  -1  11   3     4761.60     4846.92     65.29 o
   1  11   3     2682.40     2668.18     43.80 o
   3  11   3      158.99      200.53     14.25 o
   5  11   3      655.73      561.04     22.17 o
   7  11   3      281.10      281.08     16.15 o
   9  11   3      216.87      161.30     14.59 o
  11  11   3      674.21      634.57     30.77 o
  13  11   3     1673.16     1717.58     49.23 o
  15  11   3      682.69      649.11     41.77 o
  17  11   3      468.52      500.67     34.00 o
  19  11   3     1027.18     1051.18     49.58 o
 -20  12   3      303.81      264.64     37.29 o
 -18  12   3      330.84      407.39     31.45 o
 -16  12   3      142.84      116.74     20.78 o
 -14  12   3      114.01      116.60     18.97 o
 -12  12   3      600.71      627.31     29.22 o
 -10  12   3      141.54      114.84     15.00 o
  -8  12   3      251.34      238.09     17.22 o
  -6  12   3     1005.60     1009.80     31.86 o
  -4  12   3     4455.63     4678.26     67.04 o
  -2  12   3     1875.40     1770.26     40.76 o
   0  12   3    10739.21    11112.97    109.98 o
   2  12   3     8610.70     8948.30     97.42 o
   4  12   3     2480.89     2445.52     44.93 o
   6  12   3      947.72      937.17     29.38 o
   8  12   3     4148.74     4267.37     65.96 o
  10  12   3     1792.64     1803.16     50.49 o
  12  12   3     3220.46     3172.66     68.97 o
  14  12   3     4766.20     5021.36     89.58 o
  16  12   3     2314.70     2290.30     65.28 o
  18  12   3      511.45      459.85     46.21 o
 -17  13   3       43.49       69.73     27.27 o
 -15  13   3       50.60       29.33     27.24 o
 -13  13   3       35.19       50.31     21.20 o
 -11  13   3       20.73       13.93     15.58 o
  -9  13   3       83.40       27.14     15.45 o
  -7  13   3     2265.16     2309.73     52.49 o
  -5  13   3      101.11      115.54     15.10 o
  -3  13   3     3593.75     3607.29     65.27 o
  -1  13   3      391.90      391.50     23.27 o
   1  13   3      120.50       71.72     16.05 o
   3  13   3     1058.06      946.07     33.56 o
   5  13   3     1808.42     1732.69     45.44 o
   7  13   3     4826.38     4827.72     85.72 o
   9  13   3     2619.33     2696.07     64.43 o
  11  13   3     1163.99     1220.48     44.74 o
  13  13   3       13.85       44.32     18.99 o
  15  13   3      369.24      312.69     38.41 o
 -14  14   3      629.41      680.31     40.18 o
 -12  14   3      241.03      245.19     24.14 o
 -10  14   3       97.25       46.59     17.25 o
  -8  14   3      430.45      406.28     26.77 o
  -6  14   3      433.71      460.32     29.53 o
  -4  14   3      483.44      543.16     29.54 o
  -2  14   3     1027.96      993.95     38.40 o
   0  14   3      741.11      820.03     35.17 o
   2  14   3     1303.72     1338.16     43.84 o
   4  14   3        6.23        5.94     15.83 o
   6  14   3       33.62       22.95     19.53 o
   8  14   3      300.14      276.93     25.43 o
  10  14   3        5.51       29.52     19.91 o
  12  14   3      520.47      491.87     51.04 o
 -11  15   3       21.04        5.07     26.86 o
  -9  15   3       17.83       23.18     22.98 o
  -7  15   3        3.00      -10.43     17.83 o
  -5  15   3      482.55      522.10     30.45 o
  -3  15   3     2562.42     2687.22     68.07 o
  -1  15   3     9736.05    10640.18    140.19 o
   1  15   3     1604.05     1744.08     52.06 o
   3  15   3      180.21      195.11     24.00 o
   5  15   3      148.93      138.51     21.22 o
   7  15   3      104.48       62.64     37.09 o
   9  15   3      749.48      677.17     90.07 o
  -2  16   3       10.74      -16.37     30.38 o
   0  16   3       30.67       37.63     47.64 o
 -30   0   4     1393.36     1622.73    128.97 o
 -28   0   4      443.92      496.16     49.72 o
 -26   0   4      241.11      288.30     38.39 o
 -24   0   4     1683.16     1703.59     77.05 o
 -22   0   4     6612.55     7245.15    156.52 o
 -20   0   4     9012.85     8990.23    169.68 o
 -18   0   4     1035.85      866.58     31.11 o
 -16   0   4      350.74      328.38     15.22 o
 -14   0   4     1262.26     1572.47     37.82 o
 -12   0   4      728.33      790.29     20.76 o
 -10   0   4     1844.73     1963.07     39.55 o
  -8   0   4     1997.74     1943.50     38.50 o
  -6   0   4     9616.31     9349.29    125.02 o
  -4   0   4     6170.90     6023.82     62.36 o
  -2   0   4      733.58      730.14     18.85 o
   0   0   4      328.78      359.94     13.07 o
   2   0   4    19019.90    20512.94    140.57 o
   4   0   4      393.11      464.57     12.16 o
   6   0   4    23307.27    25408.24    375.38 o
   8   0   4    28507.55    31909.75    283.89 o
  10   0   4     9822.16     9625.76    118.98 o
  12   0   4    12732.06    12240.79    147.13 o
  14   0   4      329.72      351.59     24.13 o
  16   0   4     1032.51      961.06     40.72 o
  18   0   4    13985.91    13929.83    182.33 o
  20   0   4     2120.06     2024.89     74.46 o
  22   0   4     7969.42     8521.00    205.06 o
  24   0   4     5392.39     5723.97    140.52 o
  26   0   4     1170.91     1296.95     70.97 o
  28   0   4      874.75      930.62    134.60 o
 -31   1   4        4.38        1.37     45.90 o
 -29   1   4       10.75       17.18     27.95 o
 -27   1   4      136.02       58.53     20.29 o
 -25   1   4      313.80      299.48     25.89 o
 -23   1   4     1680.65     1728.19     53.64 o
 -21   1   4      517.88      503.33     28.81 o
 -19   1   4     6468.51     6658.04     89.37 o
 -17   1   4      836.65      861.78     18.91 o
 -15   1   4      428.72      365.09     11.16 o
 -13   1   4     1009.92     1058.82     22.85 o
 -11   1   4     1756.42     1747.80     21.29 o
  -9   1   4      252.75      277.59      7.26 o
  -7   1   4     2297.09     2406.51     32.97 o
  -5   1   4     7075.68     7092.57     73.07 o
  -3   1   4    19669.16    21160.86    210.97 o
  -1   1   4     2148.92     2457.45     24.67 o
   1   1   4    13309.70    14277.87    134.76 o
   3   1   4     4957.70     5262.07     56.05 o
   5   1   4     4964.81     5267.81     38.41 o
   7   1   4     2078.44     2356.76     23.44 o
   9   1   4     3463.89     3452.85     36.14 o
  11   1   4     1695.60     1725.92     29.10 o
  13   1   4       48.04       30.81      5.56 o
  15   1   4     1226.97     1146.39     30.18 o
  17   1   4     4004.65     3752.90     58.69 o
  19   1   4       19.32       42.45     14.24 o
  21   1   4     3840.62     3886.81     70.66 o
  23   1   4       75.99      117.66     19.83 o
  25   1   4      150.67      175.54     22.11 o
  27   1   4       34.48       20.37     19.50 o
 -30   2   4       25.48       52.51     31.87 o
 -28   2   4      146.66      200.79     27.40 o
 -26   2   4      240.64      259.92     28.44 o
 -24   2   4       36.00       46.59     16.94 o
 -22   2   4     3606.93     3613.62     81.47 o
 -20   2   4      599.30      587.30     27.30 o
 -18   2   4        7.82        8.57      6.93 o
 -16   2   4      406.37      339.78     13.10 o
 -14   2   4        8.74       15.43      5.75 o
 -12   2   4       16.91       30.49      5.19 o
 -10   2   4     8092.31     8203.59     64.52 o
  -8   2   4     7046.37     6740.13     56.65 o
  -6   2   4    11946.78    11606.80    113.29 o
  -4   2   4     6157.13     6401.68     64.68 o
  -2   2   4     4476.96     4879.86     35.31 o
   0   2   4     4903.42     5262.55     35.63 o
   2   2   4    14505.87    15252.69    117.35 o
   4   2   4    15598.79    16479.04     97.36 o
   6   2   4    42148.34    44336.37    221.50 o
   8   2   4    17564.21    18099.27    135.57 o
  10   2   4      672.80      593.43     14.35 o
  12   2   4     2557.07     2393.58     34.29 o
  14   2   4      137.00      156.36     12.56 o
  16   2   4      957.48      921.20     27.50 o
  18   2   4     7040.60     6857.61     94.42 o
  20   2   4      853.38      801.38     33.75 o
  22   2   4       64.61       93.28     17.38 o
  24   2   4      501.84      484.85     32.87 o
  26   2   4       28.40       21.89     19.51 o
 -29   3   4       23.39       16.54     29.19 o
 -27   3   4       69.72       58.09     35.32 o
 -25   3   4      163.33      174.06     24.33 o
 -23   3   4      611.23      644.37     37.67 o
 -21   3   4     2740.89     2809.15     62.48 o
 -19   3   4    14327.47    14807.72    169.81 o
 -17   3   4     1108.68     1080.22     23.59 o
 -15   3   4       20.81       33.47      6.00 o
 -13   3   4     1824.52     1898.33     27.38 o
 -11   3   4     1467.89     1785.88     21.22 o
  -9   3   4     2021.50     1844.94     22.15 o
  -7   3   4    19545.72    20830.29    155.08 o
  -5   3   4    12991.02    13571.73     79.81 o
  -3   3   4     7966.01     8296.46     79.90 o
  -1   3   4      493.33      556.14      9.10 o
   1   3   4     1832.33     1875.42     15.88 o
   3   3   4     1356.83     1603.55     17.47 o
   5   3   4       18.01       40.33      4.36 o
   7   3   4     4891.63     4900.64     42.40 o
   9   3   4    11492.51    11502.08     79.66 o
  11   3   4     1684.17     1575.93     22.97 o
  13   3   4     2885.46     2917.43     38.50 o
  15   3   4       36.86       37.99     10.25 o
  17   3   4     1501.01     1499.71     39.44 o
  19   3   4     1284.38     1290.22     38.73 o
  21   3   4     3057.69     3106.89     67.01 o
  23   3   4      352.99      390.64     26.10 o
  25   3   4      413.15      357.06     29.04 o
  27   3   4       75.97       96.04     41.92 o
 -30   4   4        4.64      -42.41     40.22 o
 -28   4   4      133.06      111.71     28.73 o
 -26   4   4        2.87       -4.28     21.09 o
 -24   4   4       85.05       77.21     21.02 o
 -22   4   4       16.98        4.91     14.88 o
 -20   4   4      582.64      613.18     25.01 o
 -18   4   4      221.58      250.55     15.02 o
 -16   4   4     1651.12     1698.33     33.93 o
 -14   4   4      861.15      652.23     12.30 o
 -12   4   4    21461.87    21322.60    111.37 o
 -10   4   4     1092.46     1046.30     16.71 o
  -8   4   4      605.48      470.48     13.71 o
  -6   4   4     1470.14     1199.00     21.80 o
  -4   4   4    26330.34    28167.91    198.98 o
  -2   4   4    20826.60    22503.64    119.26 o
   0   4   4    69308.13    73298.40    517.16 o
   2   4   4    24070.43    25234.84    163.80 o
   4   4   4    22219.30    22923.54    123.34 o
   6   4   4    16906.33    17939.44    130.78 o
   8   4   4      101.63      124.36      7.87 o
  10   4   4      322.30      301.39     11.73 o
  12   4   4     1735.06     1616.99     29.59 o
  14   4   4     1085.99     1059.27     28.04 o
  16   4   4    12916.48    12781.53    125.24 o
  18   4   4      567.25      550.30     26.11 o
  20   4   4      543.18      520.52     25.63 o
  22   4   4     1469.95     1425.01     46.98 o
  24   4   4      176.49      194.78     22.15 o
  26   4   4      161.30      148.05     23.56 o
 -29   5   4       28.76      -29.85     41.07 o
 -27   5   4       55.73       72.02     22.91 o
 -25   5   4      486.40      569.15     38.50 o
 -23   5   4      472.08      359.07     35.27 o
 -21   5   4      133.67      174.39     19.21 o
 -19   5   4     1396.98     1406.72     36.14 o
 -17   5   4       78.16       78.88     10.76 o
 -15   5   4       79.96      102.48      8.39 o
 -13   5   4    12481.34    11938.57    106.54 o
 -11   5   4       22.18       34.84      6.69 o
  -9   5   4     6976.02     6981.94     58.51 o
  -7   5   4    27481.75    28128.59    173.61 o
  -5   5   4     8513.44     7831.82     59.37 o
  -3   5   4    25209.66    24923.77    215.90 o
  -1   5   4    16789.50    17044.80    106.20 o
   1   5   4    15054.79    14867.42    106.05 o
   3   5   4     5231.89     4954.83     42.07 o
   5   5   4    12637.15    12482.78     90.99 o
   7   5   4    13148.05    13635.53     86.30 o
   9   5   4     5758.26     5548.41     53.27 o
  11   5   4     4858.45     4857.64     51.38 o
  13   5   4      640.26      668.24     20.23 o
  15   5   4        4.05       32.06     11.41 o
  17   5   4     4617.28     4330.60     66.49 o
  19   5   4        3.16       -1.86     13.58 o
  21   5   4       18.55       28.93     14.08 o
  23   5   4      156.44      147.46     18.08 o
  25   5   4       75.65       96.55     23.03 o
 -28   6   4      452.36      517.78     43.17 o
 -26   6   4      853.42      988.19     47.61 o
 -24   6   4     1567.01     1562.04     60.47 o
 -22   6   4      301.47      225.75     34.29 o
 -20   6   4        1.56       14.10     14.92 o
 -18   6   4        5.41       38.44     10.00 o
 -16   6   4      210.84      178.23     13.36 o
 -14   6   4    13837.54    13662.24     98.32 o
 -12   6   4    11277.02    11366.15    113.55 o
 -10   6   4     6740.36     6748.29     64.76 o
  -8   6   4     6144.28     6215.07     59.74 o
  -6   6   4     5330.79     5973.24     55.51 o
  -4   6   4       62.63       82.51      4.48 o
  -2   6   4     2662.17     2833.83     36.05 o
   0   6   4     4800.01     4887.09     48.13 o
   2   6   4     4908.74     5220.46     54.57 o
   4   6   4      132.06      130.51      6.73 o
   6   6   4     1157.78      990.33     19.39 o
   8   6   4      489.39      380.91     14.99 o
  10   6   4       84.12       98.01      8.98 o
  12   6   4      459.99      488.75     18.38 o
  14   6   4     6116.75     6077.65     72.20 o
  16   6   4     3542.75     3479.67     59.45 o
  18   6   4      750.37      741.56     29.08 o
  20   6   4        5.15        2.56     13.61 o
  22   6   4       52.31       36.52     16.01 o
  24   6   4       51.43       36.62     25.11 o
 -27   7   4     1615.26     1754.04     74.10 o
 -25   7   4     1547.10     1740.02     61.83 o
 -23   7   4       52.46       90.21     18.40 o
 -21   7   4       11.43       34.30     13.25 o
 -19   7   4     1273.85     1347.70     34.30 o
 -17   7   4       94.08       79.04     11.39 o
 -15   7   4     5878.64     5937.13     63.89 o
 -13   7   4    11912.26    12507.23    101.48 o
 -11   7   4      148.83      143.94     10.38 o
  -9   7   4     1239.03     1164.82     25.70 o
  -7   7   4      614.43      615.59     17.18 o
  -5   7   4      193.53      196.45      8.11 o
  -3   7   4     1687.42     1623.02     27.60 o
  -1   7   4    13123.71    13581.58    100.34 o
   1   7   4     2789.33     2499.70     38.30 o
   3   7   4     9114.81     8967.75     74.62 o
   5   7   4     2646.16     2566.56     34.76 o
   7   7   4      500.97      489.94     15.08 o
   9   7   4       40.09       40.16      7.59 o
  11   7   4     1328.76     1422.69     30.29 o
  13   7   4     6971.94     6664.60     76.40 o
  15   7   4     1798.01     1880.16     43.49 o
  17   7   4      907.26      937.05     32.63 o
  19   7   4      400.16      411.12     24.43 o
  21   7   4       10.63        8.42     16.44 o
  23   7   4      488.40      460.05     33.81 o
  25   7   4      722.10      940.41    111.65 o
 -26   8   4      395.50      388.87     34.83 o
 -24   8   4      866.09      894.09     48.55 o
 -22   8   4      325.58      294.10     21.07 o
 -20   8   4      408.35      379.80     21.14 o
 -18   8   4      577.08      508.46     21.43 o
 -16   8   4      578.86      675.23     23.92 o
 -14   8   4     4571.12     4676.41     61.77 o
 -12   8   4     1496.32     1478.44     30.92 o
 -10   8   4     2390.05     2325.84     38.05 o
  -8   8   4      392.52      371.98     16.02 o
  -6   8   4      173.04      253.34     12.43 o
  -4   8   4      712.28      664.19     15.06 o
  -2   8   4      816.89      605.18     18.57 o
   0   8   4      886.09      860.73     23.05 o
   2   8   4      191.64      143.29     11.05 o
   4   8   4      857.41      817.51     22.28 o
   6   8   4       54.01       33.03      6.85 o
   8   8   4      237.44      273.84     13.07 o
  10   8   4        2.01       15.65      8.14 o
  12   8   4      324.80      330.57     21.27 o
  14   8   4      502.35      487.16     28.11 o
  16   8   4      271.67      261.84     23.34 o
  18   8   4      206.84      206.08     22.79 o
  20   8   4      605.18      618.18     41.99 o
  22   8   4      101.76       90.87     29.38 o
  24   8   4       11.19       -5.84     32.66 o
 -25   9   4     1366.37     1550.75     84.73 o
 -23   9   4      830.29     1025.77     44.09 o
 -21   9   4      657.77      650.88     31.67 o
 -19   9   4     1488.00     1655.08     44.53 o
 -17   9   4     1640.18     1692.34     43.05 o
 -15   9   4     6039.19     6307.20     86.75 o
 -13   9   4     2584.70     2523.00     48.81 o
 -11   9   4      966.83      958.89     27.79 o
  -9   9   4     3557.21     3455.98     53.78 o
  -7   9   4       62.29       43.02     10.13 o
  -5   9   4     1270.30     1099.46     30.49 o
  -3   9   4      369.90      356.20     15.40 o
  -1   9   4     4186.53     3911.17     52.31 o
   1   9   4      400.50      369.38     16.71 o
   3   9   4       16.88       40.04      9.45 o
   5   9   4      185.91      191.40     13.12 o
   7   9   4     1669.97     1535.78     32.17 o
   9   9   4      205.96      231.95     14.68 o
  11   9   4      987.68     1072.80     33.60 o
  13   9   4     5492.12     5635.83     89.81 o
  15   9   4     6021.48     5874.29     99.45 o
  17   9   4     1915.69     1938.77     58.79 o
  19   9   4      924.91     1065.16     49.49 o
  21   9   4      302.02      292.06     32.65 o
 -24  10   4      331.59      363.93     48.39 o
 -22  10   4      114.50      151.64     32.47 o
 -20  10   4     1529.75     1329.76     42.55 o
 -18  10   4       26.15       33.88     15.38 o
 -16  10   4       30.33        8.30     13.86 o
 -14  10   4      938.63      901.51     33.37 o
 -12  10   4       13.50       15.92     12.12 o
 -10  10   4      795.80      842.00     27.41 o
  -8  10   4     8403.45     8427.89     95.47 o
  -6  10   4     2111.55     2045.23     41.32 o
  -4  10   4     6524.17     6469.05     71.56 o
  -2  10   4      614.11      621.34     23.29 o
   0  10   4       54.51       55.76     10.53 o
   2  10   4      425.48      441.64     19.07 o
   4  10   4      293.00      247.20     15.30 o
   6  10   4      503.71      442.69     19.06 o
   8  10   4     3275.65     3367.23     51.28 o
  10  10   4      148.46      192.44     18.63 o
  12  10   4      591.74      551.61     26.96 o
  14  10   4      627.54      690.13     32.49 o
  16  10   4      788.29      831.02     40.84 o
  18  10   4     1270.11     1382.75     53.79 o
  20  10   4      367.60      396.40     32.72 o
 -21  11   4      652.83      703.31     36.59 o
 -19  11   4       30.74       23.81     16.07 o
 -17  11   4     1246.26     1320.32     45.71 o
 -15  11   4       22.45       15.49     15.67 o
 -13  11   4      635.93      645.22     29.22 o
 -11  11   4     1798.58     1693.87     44.65 o
  -9  11   4     1637.94     1630.09     40.77 o
  -7  11   4     1726.83     1688.91     39.11 o
  -5  11   4     2130.37     2132.32     40.06 o
  -3  11   4     2216.39     2114.73     42.73 o
  -1  11   4     3797.21     3686.74     55.42 o
   1  11   4     1716.39     1676.15     38.24 o
   3  11   4     1493.99     1436.01     34.06 o
   5  11   4     1048.29     1105.11     29.41 o
   7  11   4     1062.90     1023.51     31.64 o
   9  11   4     3627.67     3676.91     63.53 o
  11  11   4     3745.68     3831.81     73.54 o
  13  11   4      645.72      694.24     33.40 o
  15  11   4       20.56       -0.87     17.70 o
  17  11   4      199.22      248.02     32.56 o
  19  11   4       63.88       74.76     26.16 o
 -20  12   4       83.75       66.50     24.35 o
 -18  12   4       37.59       34.04     24.90 o
 -16  12   4      454.27      596.58     37.25 o
 -14  12   4      490.66      468.97     28.13 o
 -12  12   4      739.15      806.26     33.65 o
 -10  12   4       10.92        7.48     15.05 o
  -8  12   4      367.69      389.57     21.94 o
  -6  12   4      556.13      545.53     25.45 o
  -4  12   4      506.11      480.57     22.91 o
  -2  12   4       28.47        7.70     12.49 o
   0  12   4     2024.38     1974.34     43.76 o
   2  12   4     2847.12     2829.99     50.88 o
   4  12   4     1283.08     1232.30     35.37 o
   6  12   4      438.63      386.22     22.11 o
   8  12   4      182.30      203.03     18.97 o
  10  12   4       16.04       25.08     16.52 o
  12  12   4     1690.86     1698.53     53.23 o
  14  12   4      888.37      922.39     40.02 o
  16  12   4      514.34      657.24     44.64 o
 -17  13   4      538.47      579.39     38.05 o
 -15  13   4        6.47      -19.51     21.83 o
 -13  13   4      368.06      361.69     27.64 o
 -11  13   4      486.45      531.53     28.27 o
  -9  13   4     2557.40     2544.23     58.92 o
  -7  13   4     4077.37     4206.41     68.81 o
  -5  13   4     6648.60     7206.87     94.54 o
  -3  13   4     2512.30     2688.97     55.88 o
  -1  13   4      269.74      272.89     24.18 o
   1  13   4       11.27       10.78     13.99 o
   3  13   4     1245.12     1276.24     36.27 o
   5  13   4     1603.62     1642.08     47.35 o
   7  13   4     4784.52     5026.44     86.34 o
   9  13   4     5734.12     6149.41    104.93 o
  11  13   4     2626.78     2653.29     65.74 o
  13  13   4       38.94       52.52     19.15 o
  15  13   4      125.78       99.64     34.38 o
 -14  14   4       59.75       68.80     21.90 o
 -12  14   4        3.63      -18.45     19.19 o
 -10  14   4      676.40      674.64     34.89 o
  -8  14   4     3445.62     3395.93     74.98 o
  -6  14   4     3061.52     3062.11     67.00 o
  -4  14   4     3649.23     3763.75     73.92 o
  -2  14   4     3205.01     3299.61     72.01 o
   0  14   4     4509.81     4675.23     77.84 o
   2  14   4     4698.29     5019.10     90.05 o
   4  14   4     1558.86     1516.63     50.32 o
   6  14   4     2349.79     2336.38     62.64 o
   8  14   4      725.24      745.50     38.91 o
  10  14   4     1142.39     1162.99     68.41 o
  12  14   4     1081.82      980.23     80.06 o
 -11  15   4       20.13      -44.19     33.91 o
  -9  15   4       45.46       46.96     24.67 o
  -7  15   4      131.03      145.82     30.47 o
  -5  15   4      246.03      277.83     23.56 o
  -3  15   4      390.54      345.38     25.43 o
  -1  15   4      720.72      686.82     37.60 o
   1  15   4      477.99      442.99     35.63 o
   3  15   4      245.58      211.12     24.93 o
   5  15   4       18.23       -2.80     27.65 o
   7  15   4      133.18      130.01     75.89 o
 -29   1   5      668.88      821.06     48.99 o
 -27   1   5     3571.76     4067.97     99.38 o
 -25   1   5     3602.01     4115.43     88.26 o
 -23   1   5      872.57      940.29     40.45 o
 -21   1   5       58.13       68.43     15.10 o
 -19   1   5      235.18      251.10     16.95 o
 -17   1   5       37.52       57.59      8.16 o
 -15   1   5     4850.48     4751.21     54.48 o
 -13   1   5    14312.59    14121.99    112.77 o
 -11   1   5     3187.67     2866.89     31.18 o
  -9   1   5     5015.09     4987.02     67.49 o
  -7   1   5     7928.28     8374.24     79.11 o
  -5   1   5      222.86      238.43      8.91 o
  -3   1   5       52.73       68.72      6.66 o
  -1   1   5     6522.67     6384.82     50.92 o
   1   1   5    33425.95    36113.01    198.38 o
   3   1   5     1776.85     1732.80     25.47 o
   5   1   5      907.85      595.49     12.28 o
   7   1   5     1710.53     1606.55     18.99 o
   9   1   5      337.17      365.84     10.95 o
  11   1   5     1841.45     1713.20     31.67 o
  13   1   5    14259.69    14114.20    116.31 o
  15   1   5      647.80      655.60     24.82 o
  17   1   5      943.56      947.04     34.13 o
  19   1   5     2560.27     2480.71     61.90 o
  21   1   5     3539.62     3350.35     75.75 o
  23   1   5      272.98      255.38     25.21 o
  25   1   5      584.88      640.48     37.65 o
  27   1   5      313.48      200.85     50.17 o
 -30   2   5       14.12       60.83     27.28 o
 -28   2   5      418.33      508.83     38.20 o
 -26   2   5      876.98      926.71     48.74 o
 -24   2   5     2393.95     2277.56     69.75 o
 -22   2   5      107.69       79.91     18.19 o
 -20   2   5     1226.37     1264.70     39.37 o
 -18   2   5      446.25      482.25     16.90 o
 -16   2   5      123.55      115.79      9.38 o
 -14   2   5       26.28       27.98      5.51 o
 -12   2   5      233.54      203.48     10.21 o
 -10   2   5      573.66      521.23     16.60 o
  -8   2   5    18393.51    19282.00    212.74 o
  -6   2   5      129.46      177.65      7.56 o
  -4   2   5    13287.52    13318.96     88.50 o
  -2   2   5     4974.06     5208.39     40.94 o
   0   2   5       23.54       44.09      4.78 o
   2   2   5     5647.17     5937.72     45.21 o
   4   2   5    40868.67    44791.32    229.24 o
   6   2   5     1034.57     1138.32     22.68 o
   8   2   5      937.08     1010.97     18.07 o
  10   2   5      904.55      919.16     15.87 o
  12   2   5      288.48      286.47     13.80 o
  14   2   5     3653.28     3611.98     54.93 o
  16   2   5    12444.15    12112.74    116.00 o
  18   2   5     6634.71     6505.21    113.10 o
  20   2   5     3347.51     3221.14     77.48 o
  22   2   5     1788.45     1759.00     56.40 o
  24   2   5       17.29      -24.57     17.92 o
  26   2   5        0.61       18.20     29.99 o
 -29   3   5       27.02       41.29     25.10 o
 -27   3   5        2.51        7.60     23.01 o
 -25   3   5       21.71       39.59     19.87 o
 -23   3   5      109.02       78.98     19.79 o
 -21   3   5      510.72      473.27     26.18 o
 -19   3   5     4554.25     4607.93     63.03 o
 -17   3   5    10128.23    10052.72     99.23 o
 -15   3   5     2873.02     2738.36     37.99 o
 -13   3   5     6538.98     6369.98     61.14 o
 -11   3   5     1601.64     1401.90     18.97 o
  -9   3   5    11618.29    11512.46     74.91 o
  -7   3   5    38842.11    40949.89    331.55 o
  -5   3   5    35465.88    36968.57    207.27 o
  -3   3   5    27258.49    28789.06    257.21 o
  -1   3   5    16080.84    17901.48    162.04 o
   1   3   5    13155.35    13576.61     90.80 o
   3   3   5     4862.91     5041.06     44.79 o
   5   3   5     1194.97     1107.77     21.17 o
   7   3   5     3260.50     3169.10     40.37 o
   9   3   5       42.08       65.86      5.57 o
  11   3   5      397.29      347.71     13.20 o
  13   3   5      279.90      259.70     15.64 o
  15   3   5      234.47      210.51     16.60 o
  17   3   5     2265.79     2420.00     50.96 o
  19   3   5      143.66       74.23     13.99 o
  21   3   5      119.86      125.16     20.63 o
  23   3   5       24.58       19.98     18.70 o
  25   3   5      297.28      294.91     29.45 o
 -30   4   5        6.13       17.94     40.44 o
 -28   4   5        6.12       -7.97     22.01 o
 -26   4   5      942.22     1012.47     52.62 o
 -24   4   5      720.51      724.59     41.34 o
 -22   4   5       34.11        5.70     14.87 o
 -20   4   5     1318.33     1173.92     38.00 o
 -18   4   5     1821.83     1859.51     36.52 o
 -16   4   5     1258.55     1279.16     28.89 o
 -14   4   5      418.30      424.04     12.05 o
 -12   4   5    18887.64    18861.17    135.95 o
 -10   4   5     8740.87     8489.84     84.58 o
  -8   4   5     1144.20      950.49     18.70 o
  -6   4   5       13.03       47.88      4.78 o
  -4   4   5     4775.17     5166.22     45.68 o
  -2   4   5     1477.97     1260.03     16.53 o
   0   4   5    12136.38    12619.23     89.10 o
   2   4   5    30247.69    30613.72    172.65 o
   4   4   5     4438.99     4274.49     36.91 o
   6   4   5      487.07      388.91     13.10 o
   8   4   5      289.06      302.47     10.50 o
  10   4   5     1836.39     1890.55     33.70 o
  12   4   5      629.87      606.69     21.28 o
  14   4   5     4875.44     4551.30     68.72 o
  16   4   5      241.42      213.60     16.79 o
  18   4   5     1203.41     1165.87     36.94 o
  20   4   5      275.93      272.41     21.35 o
  22   4   5      164.05      113.24     17.47 o
  24   4   5       81.86       82.23     18.29 o
  26   4   5        3.14       -0.27     31.64 o
 -29   5   5      174.20      275.60     43.01 o
 -27   5   5      270.85      201.40     26.82 o
 -25   5   5      155.86       96.91     23.62 o
 -23   5   5      553.16      475.20     32.55 o
 -21   5   5      870.84      795.83     36.51 o
 -19   5   5     4628.18     4572.09     71.33 o
 -17   5   5     7285.82     7394.55     79.60 o
 -15   5   5      172.74      135.38     11.00 o
 -13   5   5        3.49       12.42      4.43 o
 -11   5   5        3.54       44.69      7.17 o
  -9   5   5     1393.67     1445.12     30.09 o
  -7   5   5     3067.70     3058.18     36.29 o
  -5   5   5    15317.04    16063.68     94.77 o
  -3   5   5    11323.14    11187.75     89.19 o
  -1   5   5    15762.41    16706.76    105.30 o
   1   5   5      936.85     1109.48     16.93 o
   3   5   5      347.09      425.11     10.70 o
   5   5   5      132.55      142.22      7.60 o
   7   5   5      430.69      472.11     13.36 o
   9   5   5    11875.82    12210.40    100.93 o
  11   5   5     6453.01     6205.47     66.35 o
  13   5   5     1329.16     1277.34     29.80 o
  15   5   5      296.83      294.28     17.82 o
  17   5   5      366.38      350.22     20.01 o
  19   5   5       39.61       22.43     13.84 o
  21   5   5       60.69       58.18     15.42 o
  23   5   5     1273.64     1403.23     46.83 o
  25   5   5      749.67      697.81     47.60 o
 -28   6   5       53.85       -9.57     31.58 o
 -26   6   5        2.57       18.68     21.32 o
 -24   6   5        4.00        7.31     18.89 o
 -22   6   5      332.35      361.33     30.03 o
 -20   6   5      260.40      281.73     20.75 o
 -18   6   5      744.69      708.59     27.27 o
 -16   6   5      131.02      125.87     12.25 o
 -14   6   5      586.86      597.95     19.45 o
 -12   6   5     1955.08     1976.96     31.21 o
 -10   6   5    11904.19    12223.47     95.95 o
  -8   6   5     6782.59     6697.46     66.49 o
  -6   6   5    16364.07    16200.08    111.30 o
  -4   6   5    15418.55    15247.11    120.68 o
  -2   6   5     4656.29     4473.27     46.89 o
   0   6   5     4598.72     4353.27     42.91 o
   2   6   5     1352.12     1333.05     23.82 o
   4   6   5      560.47      431.17     11.38 o
   6   6   5     2947.00     2690.02     31.30 o
   8   6   5     6361.56     6363.72     57.68 o
  10   6   5      588.06      598.66     21.05 o
  12   6   5     2194.58     2148.15     40.02 o
  14   6   5      386.31      376.63     19.17 o
  16   6   5        6.65        1.63     12.33 o
  18   6   5       25.86       29.96     13.44 o
  20   6   5      197.48      249.66     27.96 o
  22   6   5      181.86      152.37     19.09 o
  24   6   5     1282.17     1359.78     80.60 o
 -27   7   5      117.72      122.26     25.57 o
 -25   7   5        0.56      -24.82     19.15 o
 -23   7   5      109.56       81.18     20.69 o
 -21   7   5      356.14      270.90     26.93 o
 -19   7   5     1893.98     1855.71     42.25 o
 -17   7   5      388.53      435.90     20.74 o
 -15   7   5      573.05      484.36     20.47 o
 -13   7   5    13331.46    13661.29    127.15 o
 -11   7   5       82.24      109.11     10.48 o
  -9   7   5      327.78      324.87     13.37 o
  -7   7   5      256.35      286.11     13.50 o
  -5   7   5        2.93       14.98      5.06 o
  -3   7   5        8.97        7.49      3.93 o
  -1   7   5     3434.35     3576.09     52.36 o
   1   7   5      860.49      733.10     18.92 o
   3   7   5      126.79      183.79     11.45 o
   5   7   5       60.41       82.50      7.72 o
   7   7   5     2101.61     2065.82     30.85 o
   9   7   5    19422.86    19829.68    152.16 o
  11   7   5     3478.82     3312.81     50.37 o
  13   7   5     9815.50    10082.74    104.13 o
  15   7   5      119.26      153.09     16.40 o
  17   7   5     1019.58      985.75     38.47 o
  19   7   5      593.66      576.62     31.49 o
  21   7   5     1450.67     1434.29     53.50 o
  23   7   5     1569.98     1563.69     64.46 o
 -26   8   5       95.16       59.17     28.85 o
 -24   8   5       37.23       92.04     20.60 o
 -22   8   5      588.91      591.95     32.82 o
 -20   8   5     2768.42     3063.11     57.04 o
 -18   8   5     2675.71     2632.44     48.88 o
 -16   8   5     1123.02     1130.37     30.15 o
 -14   8   5      568.68      539.12     20.72 o
 -12   8   5     1491.52     1367.60     29.91 o
 -10   8   5       71.35       71.61     11.43 o
  -8   8   5       19.08       32.64      9.55 o
  -6   8   5     2239.17     2062.11     39.19 o
  -4   8   5     1863.32     1775.58     28.59 o
  -2   8   5      685.03      712.82     18.93 o
   0   8   5       86.26       99.11      9.63 o
   2   8   5      127.71      126.53     10.70 o
   4   8   5       47.54       52.17      8.67 o
   6   8   5     2794.63     2556.44     40.23 o
   8   8   5     5825.71     5413.67     72.47 o
  10   8   5     2541.45     2464.47     48.42 o
  12   8   5     3575.47     3653.68     73.12 o
  14   8   5     3181.56     3194.74     74.90 o
  16   8   5     1286.51     1166.93     47.51 o
  18   8   5     2813.44     3090.20     70.59 o
  20   8   5     1062.11     1154.43     51.29 o
  22   8   5     2115.19     2098.79     75.97 o
 -25   9   5      180.98      105.31     69.28 o
 -23   9   5      151.22      183.62     26.65 o
 -21   9   5       41.10       34.88     16.79 o
 -19   9   5      647.63      645.32     29.46 o
 -17   9   5      234.69      162.96     17.60 o
 -15   9   5      296.35      184.21     18.32 o
 -13   9   5       12.02       22.68     11.27 o
 -11   9   5      141.73      149.37     13.26 o
  -9   9   5     2156.54     1991.10     40.92 o
  -7   9   5      124.07      146.22     13.00 o
  -5   9   5       39.32       28.62     10.42 o
  -3   9   5      841.09      721.64     23.73 o
  -1   9   5      814.92      760.72     21.72 o
   1   9   5      259.52      247.20     14.55 o
   3   9   5     4786.73     5130.16     60.79 o
   5   9   5     1363.97     1406.15     31.10 o
   7   9   5      186.29      199.48     15.62 o
   9   9   5      766.04      769.27     27.59 o
  11   9   5       90.10       75.27     15.86 o
  13   9   5       11.62       14.97     16.00 o
  15   9   5      416.39      459.53     30.41 o
  17   9   5      319.33      281.05     27.24 o
  19   9   5      481.14      407.05     42.06 o
  21   9   5      217.18      256.12     51.59 o
 -24  10   5      456.28      585.88     56.68 o
 -22  10   5     1812.14     1701.19     54.83 o
 -20  10   5      345.12      356.68     25.10 o
 -18  10   5     2958.25     2932.32     63.89 o
 -16  10   5      236.47      304.48     21.98 o
 -14  10   5        6.08       26.46     14.53 o
 -12  10   5     2017.13     2008.58     45.43 o
 -10  10   5       90.94       83.63     12.78 o
  -8  10   5     1090.36      961.51     30.29 o
  -6  10   5      591.50      548.28     24.15 o
  -4  10   5       50.81       43.90     12.15 o
  -2  10   5      394.82      343.88     19.40 o
   0  10   5     1672.01     1604.93     37.90 o
   2  10   5      202.47      198.04     14.57 o
   4  10   5      924.83      877.22     26.18 o
   6  10   5     2746.95     2706.17     51.07 o
   8  10   5       24.02       17.78     12.79 o
  10  10   5     2084.51     1942.20     50.34 o
  12  10   5      948.13     1119.69     39.99 o
  14  10   5      328.25      354.83     26.42 o
  16  10   5     2531.50     2452.97     68.81 o
  18  10   5      527.92      541.17     39.79 o
  20  10   5     1297.10     1253.57     93.37 o
 -21  11   5       83.40       84.77     25.61 o
 -19  11   5     1783.01     1872.19     54.00 o
 -17  11   5       49.36       43.29     17.11 o
 -15  11   5      473.38      442.32     28.72 o
 -13  11   5      526.19      480.50     26.44 o
 -11  11   5      374.45      365.56     22.16 o
  -9  11   5      918.94      788.48     30.31 o
  -7  11   5      578.52      567.47     23.99 o
  -5  11   5     1928.09     1832.82     38.93 o
  -3  11   5      262.38      273.71     18.28 o
  -1  11   5        5.10       42.10     11.98 o
   1  11   5     2270.54     2202.77     46.66 o
   3  11   5     2998.36     3075.29     56.12 o
   5  11   5       42.93       58.66     13.56 o
   7  11   5     2520.32     2477.00     51.61 o
   9  11   5     3749.58     3840.97     69.11 o
  11  11   5      896.00      858.55     37.38 o
  13  11   5      482.18      484.33     30.95 o
  15  11   5       16.04       29.14     18.47 o
  17  11   5       38.93       49.32     24.55 o
 -20  12   5        3.29      -13.14     31.50 o
 -18  12   5      357.18      384.85     27.67 o
 -16  12   5       90.75       82.38     19.43 o
 -14  12   5     1907.49     1941.27     58.09 o
 -12  12   5     6575.27     6922.23    140.94 o
 -10  12   5     6356.26     6806.54     95.36 o
  -8  12   5     6333.18     6443.37     83.75 o
  -6  12   5     4067.43     4064.46     64.79 o
  -4  12   5      350.15      342.17     20.41 o
  -2  12   5      392.72      458.58     22.30 o
   0  12   5     1301.37     1381.65     36.25 o
   2  12   5     3739.90     3935.75     70.67 o
   4  12   5     4318.68     4409.72     73.11 o
   6  12   5     2052.00     2083.52     52.18 o
   8  12   5       10.43       18.58     15.16 o
  10  12   5      101.47       98.41     18.89 o
  12  12   5      169.24      195.94     21.65 o
  14  12   5      318.44      331.39     27.00 o
  16  12   5      280.23      368.22     40.94 o
 -17  13   5      499.29      570.27     56.64 o
 -15  13   5      728.58      875.96     45.21 o
 -13  13   5     1358.02     1419.68     54.64 o
 -11  13   5      308.25      350.98     23.43 o
  -9  13   5     1956.08     1976.98     48.82 o
  -7  13   5     1315.60     1381.98     41.43 o
  -5  13   5     4884.04     4885.96     77.91 o
  -3  13   5     3654.41     3680.12     66.60 o
  -1  13   5     1121.68     1044.99     34.34 o
   1  13   5     1854.29     1737.27     46.66 o
   3  13   5      900.46      887.71     33.07 o
   5  13   5      400.37      347.70     24.38 o
   7  13   5     1361.54     1344.34     46.65 o
   9  13   5        4.89      -22.79     18.99 o
  11  13   5      273.38      224.75     24.24 o
  13  13   5       21.85       -5.00     29.01 o
 -14  14   5     1025.18     1034.85     65.58 o
 -12  14   5     2029.10     2103.34     63.69 o
 -10  14   5      734.57      756.63     33.77 o
  -8  14   5      560.59      549.94     30.12 o
  -6  14   5       72.93       92.11     16.00 o
  -4  14   5      253.92      227.84     24.35 o
  -2  14   5       19.77       -3.63     18.96 o
   0  14   5      895.25      980.80     53.80 o
   2  14   5     1584.99     1764.01     54.27 o
   4  14   5     2884.25     3166.08     98.70 o
   6  14   5      909.31     1027.28     43.21 o
   8  14   5       88.65       32.33     22.78 o
  10  14   5       13.45       80.09     36.16 o
  -9  15   5     1183.51     1176.68     67.14 o
  -7  15   5      580.86      524.82     66.61 o
  -5  15   5      603.19      585.22     39.04 o
  -3  15   5      656.95      571.31     65.81 o
  -1  15   5     1610.65     1640.98     82.22 o
   1  15   5     1911.52     1808.18     86.41 o
   3  15   5     2944.83     2974.15    113.95 o
   5  15   5     1193.76     1047.21     73.02 o
 -30   0   6     1417.22     1585.43    130.67 o
 -28   0   6       36.13      117.61     56.38 o
 -26   0   6        2.75       -0.35     30.12 o
 -24   0   6     2969.64     2937.31    103.38 o
 -22   0   6      789.61      797.99     52.37 o
 -20   0   6     1653.41     1669.98     58.47 o
 -18   0   6      478.39      455.65     28.11 o
 -16   0   6      557.29      482.49     20.80 o
 -14   0   6     4899.48     4447.56     60.07 o
 -12   0   6     2368.16     2491.78     64.33 o
 -10   0   6     4319.46     4789.65     76.77 o
  -8   0   6      388.92      443.74     20.67 o
  -6   0   6     1547.25     1392.35     26.57 o
  -4   0   6     3873.75     3968.03     49.70 o
  -2   0   6    10299.72     9810.84    110.88 o
   0   0   6     2668.02     2094.87     48.71 o
   2   0   6     1778.26     2269.22     33.84 o
   4   0   6     7349.79     7336.70     78.90 o
   6   0   6       55.47      143.44      8.14 o
   8   0   6     5310.25     5014.10     73.85 o
  10   0   6     7946.60     7347.01    141.79 o
  12   0   6     6937.18     6487.67    137.33 o
  14   0   6    11659.81    11300.73    226.63 o
  16   0   6     9943.98     9698.66    188.48 o
  18   0   6       54.06       64.03     24.78 o
  20   0   6       26.98       -1.53     27.96 o
  22   0   6      442.71      425.89     49.47 o
  24   0   6       45.10      -10.96     29.61 o
  26   0   6     1043.52     1077.37    144.23 o
 -29   1   6      110.69       70.91     27.21 o
 -27   1   6      119.19      163.79     27.78 o
 -25   1   6     1313.14     1317.49     55.79 o
 -23   1   6      356.59      250.39     25.87 o
 -21   1   6     1804.58     1770.04     51.25 o
 -19   1   6      668.18      662.38     24.60 o
 -17   1   6        3.78        1.85      9.32 o
 -15   1   6       95.13      102.65      9.09 o
 -13   1   6     3686.78     3529.06     30.07 o
 -11   1   6     1008.26      974.55     25.54 o
  -9   1   6    20192.93    20213.90    144.21 o
  -7   1   6        8.06        8.18      3.49 o
  -5   1   6      359.87      319.48      9.70 o
  -3   1   6     1308.54     1493.74     24.04 o
  -1   1   6     5921.52     6126.79     55.16 o
   1   1   6     1115.08     1328.87     24.84 o
   3   1   6     6499.47     7502.11     78.42 o
   5   1   6      147.59      162.20      7.51 o
   7   1   6     4093.95     4384.63     43.03 o
   9   1   6     1644.42     1701.16     25.25 o
  11   1   6     5794.97     5723.34     73.94 o
  13   1   6     4466.72     4474.10     62.94 o
  15   1   6     3773.68     3627.44     68.65 o
  17   1   6     2006.11     1742.17     54.59 o
  19   1   6      112.76       93.96     24.43 o
  21   1   6       48.11       23.42     18.56 o
  23   1   6      256.96      205.26     26.34 o
  25   1   6      462.39      485.02     48.71 o
 -30   2   6      590.29      697.30     55.12 o
 -28   2   6       12.96       28.04     23.91 o
 -26   2   6        6.07        6.82     21.70 o
 -24   2   6     1852.80     1888.21     65.87 o
 -22   2   6     1373.06     1378.78     47.99 o
 -20   2   6     3592.25     3579.76     68.00 o
 -18   2   6     4545.50     4449.68     60.39 o
 -16   2   6     7622.67     7290.41     94.91 o
 -14   2   6     7086.28     6971.48     77.22 o
 -12   2   6     6838.21     7366.98     76.82 o
 -10   2   6     5159.36     5294.87     72.12 o
  -8   2   6     6512.10     6026.79     58.08 o
  -6   2   6     4143.09     3931.90     42.35 o
  -4   2   6    19647.62    19675.14    125.64 o
  -2   2   6     3904.96     3627.21     36.25 o
   0   2   6      383.43      590.11     12.84 o
   2   2   6       97.91       47.60      5.55 o
   4   2   6     1079.46     1143.44     19.89 o
   6   2   6       34.63       43.92      6.05 o
   8   2   6      819.52      727.45     18.38 o
  10   2   6      273.80      257.79     11.23 o
  12   2   6      817.28      861.29     28.02 o
  14   2   6     3101.23     3034.32     58.59 o
  16   2   6     2180.71     2049.67     46.15 o
  18   2   6       62.58       63.70     16.87 o
  20   2   6      535.85      507.22     33.72 o
  22   2   6       53.22       37.15     22.62 o
  24   2   6      307.91      290.37     30.11 o
 -29   3   6       39.45       27.54     23.54 o
 -27   3   6       81.64       62.12     24.02 o
 -25   3   6     1587.32     1518.56     60.67 o
 -23   3   6      706.92      717.06     41.46 o
 -21   3   6       26.40       37.14     15.96 o
 -19   3   6      136.74      175.23     17.15 o
 -17   3   6     1805.42     1788.34     37.40 o
 -15   3   6      112.95      142.04     10.56 o
 -13   3   6       97.93      113.05     11.10 o
 -11   3   6        9.55       26.06      4.65 o
  -9   3   6     3746.38     3669.86     41.13 o
  -7   3   6     2223.99     2272.80     28.13 o
  -5   3   6     1646.95     1552.65     26.19 o
  -3   3   6    10744.42    10930.58     79.81 o
  -1   3   6     2650.89     2927.78     30.52 o
   1   3   6    11079.61    11385.50     80.04 o
   3   3   6     2112.18     2125.45     30.40 o
   5   3   6       44.39       50.15      7.54 o
   7   3   6     2552.32     2377.17     35.78 o
   9   3   6     5344.10     5107.24     65.56 o
  11   3   6     3760.50     3764.50     57.65 o
  13   3   6    18340.38    18565.37    188.65 o
  15   3   6     4788.09     4457.21     71.98 o
  17   3   6     2929.94     2992.65     58.30 o
  19   3   6        2.79        1.38     14.18 o
  21   3   6       16.15       12.14     27.94 o
  23   3   6      326.53      311.91     32.20 o
  25   3   6     1680.52     1784.99     83.59 o
 -28   4   6       65.93       11.76     22.92 o
 -26   4   6      578.96      563.39     39.66 o
 -24   4   6     2149.76     2097.06     94.75 o
 -22   4   6     2231.43     2322.68     78.83 o
 -20   4   6      148.21      142.31     19.64 o
 -18   4   6     6329.31     6237.85     99.99 o
 -16   4   6      718.66      644.68     22.87 o
 -14   4   6     5671.37     5550.75     62.01 o
 -12   4   6    16285.82    16524.84    119.43 o
 -10   4   6    10364.30    10237.06     69.24 o
  -8   4   6    13650.65    12968.50     86.85 o
  -6   4   6     7061.00     7446.80     78.01 o
  -4   4   6        8.80       26.02      5.52 o
  -2   4   6     1597.57     1736.84     24.10 o
   0   4   6      861.90     1027.90     15.16 o
   2   4   6     5611.94     6099.26     48.84 o
   4   4   6     6748.95     6880.93     61.94 o
   6   4   6     2563.43     2535.54     38.10 o
   8   4   6      182.52      176.80     13.34 o
  10   4   6        7.04        5.62     10.36 o
  12   4   6    12621.72    12684.25    121.98 o
  14   4   6      372.31      344.49     20.54 o
  16   4   6      809.35      748.44     30.70 o
  18   4   6     1071.88      963.34     42.48 o
  20   4   6     1922.29     1874.67     57.57 o
  22   4   6      995.03      920.01     43.47 o
  24   4   6        3.08       -0.87     23.05 o
 -29   5   6      124.88       28.94     38.77 o
 -27   5   6       62.65       75.62     26.14 o
 -25   5   6       48.87       36.08     21.33 o
 -23   5   6      215.68      264.44     28.19 o
 -21   5   6     1924.06     2002.65     67.40 o
 -19   5   6        8.79      -10.33     14.71 o
 -17   5   6     3884.15     4019.24     61.14 o
 -15   5   6      847.48      885.80     25.06 o
 -13   5   6     6168.55     6163.02     61.97 o
 -11   5   6     6776.92     6708.44     65.25 o
  -9   5   6     8680.12     8980.40     74.80 o
  -7   5   6     3927.36     3491.84     44.92 o
  -5   5   6    10503.37    10402.68     84.21 o
  -3   5   6     5948.83     5918.02     55.45 o
  -1   5   6     2098.30     2016.35     25.52 o
   1   5   6     6447.45     6321.33     52.63 o
   3   5   6      810.40      742.72     13.77 o
   5   5   6      158.89      132.06     10.05 o
   7   5   6      802.91      758.71     21.44 o
   9   5   6       83.49       80.32     11.69 o
  11   5   6     4848.08     4777.75     64.78 o
  13   5   6     1203.62     1035.26     29.88 o
  15   5   6      406.30      347.40     21.85 o
  17   5   6      133.03      162.31     16.70 o
  19   5   6      394.80      437.11     24.46 o
  21   5   6        2.90        7.53     18.45 o
  23   5   6     1526.42     1503.98     53.07 o
 -28   6   6       14.07       -6.57     26.46 o
 -26   6   6      444.15      429.33     37.35 o
 -24   6   6     1335.42     1428.35     72.38 o
 -22   6   6      434.26      352.57     28.21 o
 -20   6   6      242.45      217.23     20.68 o
 -18   6   6     3022.93     3281.82     61.40 o
 -16   6   6     2305.34     2317.43     48.58 o
 -14   6   6     1224.89     1343.24     30.60 o
 -12   6   6      673.96      659.73     19.16 o
 -10   6   6     1179.20     1139.77     25.84 o
  -8   6   6     1203.72      985.54     23.28 o
  -6   6   6       30.02       46.53      4.56 o
  -4   6   6       93.07       92.97      6.11 o
  -2   6   6       63.44       63.14      5.88 o
   0   6   6      801.86      786.21     17.46 o
   2   6   6     4183.73     4036.45     57.98 o
   4   6   6    12607.03    12871.72     85.55 o
   6   6   6     6284.90     6313.50     66.86 o
   8   6   6    15848.02    16187.55    124.13 o
  10   6   6      718.58      728.50     23.64 o
  12   6   6     1840.52     1814.42     37.02 o
  14   6   6      151.73      155.89     14.41 o
  16   6   6     1946.84     1902.32     47.96 o
  18   6   6     4391.61     4554.33     78.94 o
  20   6   6     2711.07     2714.41     70.48 o
  22   6   6      960.79      937.44     57.29 o
 -27   7   6      557.27      690.20     62.40 o
 -25   7   6       35.46       46.50     21.99 o
 -23   7   6      210.20      248.80     41.05 o
 -21   7   6      530.34      534.51     30.53 o
 -19   7   6       50.55       32.39     14.61 o
 -17   7   6       24.60       17.89     11.62 o
 -15   7   6     3269.09     3096.90     53.41 o
 -13   7   6      421.52      441.92     18.61 o
 -11   7   6     4124.39     3973.80     50.89 o
  -9   7   6     6291.71     6355.34     68.58 o
  -7   7   6     3907.66     3953.20     54.24 o
  -5   7   6     5200.98     5029.30     54.51 o
  -3   7   6      111.24       82.14      8.13 o
  -1   7   6      164.13      139.77      9.01 o
   1   7   6     2777.16     2496.98     36.07 o
   3   7   6     2938.09     2884.01     40.05 o
   5   7   6     3200.67     3124.32     49.79 o
   7   7   6    12465.28    12325.20    111.65 o
   9   7   6      518.66      581.81     23.25 o
  11   7   6     1721.24     1673.37     39.04 o
  13   7   6     1946.55     1780.37     45.58 o
  15   7   6       60.32       92.44     17.99 o
  17   7   6     2619.62     2656.79     68.22 o
  19   7   6     3735.28     4036.91     86.77 o
  21   7   6     1521.54     1631.47     61.73 o
 -26   8   6        1.60       62.53     37.88 o
 -24   8   6      144.05      245.39     31.50 o
 -22   8   6        0.22      -32.37     21.58 o
 -20   8   6       48.68       83.42     20.47 o
 -18   8   6     2448.66     2497.39     54.95 o
 -16   8   6      120.60      146.97     16.50 o
 -14   8   6     1147.00     1275.16     34.61 o
 -12   8   6      721.58      794.57     27.50 o
 -10   8   6     2766.96     2699.22     46.26 o
  -8   8   6      551.72      561.78     22.72 o
  -6   8   6      226.72      151.68     13.19 o
  -4   8   6      645.89      578.25     21.66 o
  -2   8   6     1701.47     1810.73     29.82 o
   0   8   6      942.14      936.03     23.00 o
   2   8   6        3.64       10.49      8.28 o
   4   8   6      450.17      421.15     19.56 o
   6   8   6     9459.10     9723.92     98.58 o
   8   8   6     4631.88     4653.80     65.95 o
  10   8   6     1459.99     1410.80     37.90 o
  12   8   6     7581.08     7685.42    107.38 o
  14   8   6      311.72      275.86     23.10 o
  16   8   6      980.55      938.41     40.09 o
  18   8   6      691.05      747.16     39.13 o
  20   8   6        0.40        4.04     23.96 o
 -25   9   6      534.48      653.00     94.16 o
 -23   9   6      278.93      233.38     28.31 o
 -21   9   6       15.41       -7.69     20.10 o
 -19   9   6       48.34       51.09     14.88 o
 -17   9   6        7.03        3.87     14.72 o
 -15   9   6      297.56      221.04     18.98 o
 -13   9   6       75.12       49.50     12.19 o
 -11   9   6      424.37      378.08     21.20 o
  -9   9   6     1251.30     1253.54     33.01 o
  -7   9   6       42.27       55.41     11.05 o
  -5   9   6       93.69      125.66     12.89 o
  -3   9   6       24.41       30.93      9.69 o
  -1   9   6      703.87      589.32     22.87 o
   1   9   6     5516.62     5363.16     60.02 o
   3   9   6     5649.73     5350.93     67.49 o
   5   9   6    12628.55    12836.07    115.17 o
   7   9   6     3662.34     3565.12     56.69 o
   9   9   6     5404.99     5484.79     75.22 o
  11   9   6      287.57      304.86     23.96 o
  13   9   6     2616.94     2730.69     64.49 o
  15   9   6      978.52      918.50     39.73 o
  17   9   6     3920.17     4213.89     86.29 o
  19   9   6     3306.97     3371.69     95.94 o
 -22  10   6      185.34       96.08     20.59 o
 -20  10   6       44.22       48.73     17.46 o
 -18  10   6      120.91       77.40     16.73 o
 -16  10   6      729.19      645.00     30.47 o
 -14  10   6     3295.23     2958.68     63.88 o
 -12  10   6       67.83       85.04     14.19 o
 -10  10   6      540.32      521.17     23.78 o
  -8  10   6      509.93      524.99     23.27 o
  -6  10   6       25.27       35.33     13.50 o
  -4  10   6     1149.24     1159.12     31.77 o
  -2  10   6     2761.91     2892.65     52.29 o
   0  10   6     1004.88     1032.59     30.05 o
   2  10   6      226.23      232.54     18.85 o
   4  10   6     1649.88     1507.19     36.95 o
   6  10   6      761.31      715.60     27.01 o
   8  10   6     3372.21     3541.42     61.86 o
  10  10   6     1039.93      982.97     37.51 o
  12  10   6        0.83       -0.62     17.42 o
  14  10   6      134.71      109.48     26.00 o
  16  10   6      715.52      727.62     37.32 o
  18  10   6        3.70      -12.24     25.92 o
 -21  11   6      416.42      477.21     41.80 o
 -19  11   6     1926.87     2006.96     58.88 o
 -17  11   6     1921.55     1932.52     53.92 o
 -15  11   6     3052.79     3082.59     68.79 o
 -13  11   6     3058.04     3037.69     66.32 o
 -11  11   6     1158.75     1137.02     40.78 o
  -9  11   6      754.25      827.72     31.62 o
  -7  11   6      245.76      283.22     18.43 o
  -5  11   6     2626.23     2742.99     50.84 o
  -3  11   6     5996.22     6029.21     81.20 o
  -1  11   6     2645.66     2723.94     52.98 o
   1  11   6      490.11      441.54     24.60 o
   3  11   6       13.16       37.09     14.55 o
   5  11   6      528.62      475.32     25.77 o
   7  11   6       11.03        2.99     14.03 o
   9  11   6      568.99      615.28     31.66 o
  11  11   6     1203.20     1258.35     44.71 o
  13  11   6       22.61       19.72     18.55 o
  15  11   6      548.49      581.70     35.15 o
  17  11   6     1062.93     1090.22     74.17 o
 -18  12   6      254.50      350.99     32.48 o
 -16  12   6        3.03      -22.77     19.53 o
 -14  12   6       12.50       11.99     17.77 o
 -12  12   6      197.57      216.92     22.36 o
 -10  12   6     1475.30     1381.03     42.89 o
  -8  12   6     1020.46     1081.21     34.49 o
  -6  12   6      380.00      382.91     21.85 o
  -4  12   6        8.22        4.44     13.83 o
  -2  12   6      494.91      480.68     28.20 o
   0  12   6      482.97      493.45     28.04 o
   2  12   6     1429.66     1340.44     42.42 o
   4  12   6      211.72      247.72     21.47 o
   6  12   6      431.88      385.91     26.69 o
   8  12   6      153.64      140.05     20.99 o
  10  12   6      244.08      203.14     23.16 o
  12  12   6      146.42      103.74     20.94 o
  14  12   6       27.20        3.94     24.49 o
 -17  13   6     2628.92     2688.40    114.93 o
 -15  13   6     2536.75     2387.49     71.05 o
 -13  13   6     1591.07     1582.39     54.18 o
 -11  13   6      308.85      295.84     23.85 o
  -9  13   6       94.51      105.01     16.52 o
  -7  13   6      232.94      260.02     20.98 o
  -5  13   6     4208.48     4397.08     71.55 o
  -3  13   6     5009.47     5341.20     91.51 o
  -1  13   6     1516.09     1634.50     48.09 o
   1  13   6       56.59       75.43     15.88 o
   3  13   6      200.54      175.26     19.36 o
   5  13   6     1062.24     1058.53     40.04 o
   7  13   6      489.39      506.85     33.38 o
   9  13   6      164.63      168.08     23.41 o
  11  13   6      126.92      121.96     31.47 o
 -12  14   6     1636.22     1627.67     72.64 o
 -10  14   6      587.04      547.95     37.73 o
  -8  14   6      695.09      721.28     33.08 o
  -6  14   6      391.37      399.84     30.43 o
  -4  14   6      908.37      877.90     40.88 o
  -2  14   6      898.08      783.98     37.21 o
   0  14   6      699.50      687.34     33.89 o
   2  14   6      270.99      246.02     24.64 o
   4  14   6       41.78       70.69     19.28 o
   6  14   6      116.94      109.27     28.03 o
   8  14   6      148.16      119.80     32.60 o
  -5  15   6       48.69        9.71     87.55 o
  -3  15   6      328.80      355.97     55.63 o
  -1  15   6      370.25      376.01     43.05 o
   1  15   6      752.66      709.61     61.13 o
 -29   1   7      207.30      226.77     45.46 o
 -27   1   7      705.17      873.18     49.02 o
 -25   1   7        3.14       26.99     20.65 o
 -23   1   7      857.50      930.61     49.96 o
 -21   1   7     6924.51     7389.74    104.86 o
 -19   1   7      546.79      491.56     20.92 o
 -17   1   7      697.21      794.05     26.52 o
 -15   1   7      744.97      696.82     21.59 o
 -13   1   7     3287.78     3518.43     38.88 o
 -11   1   7     2896.06     2661.43     40.64 o
  -9   1   7     9609.69     9862.24     85.12 o
  -7   1   7     7882.28     7428.47     54.19 o
  -5   1   7     3882.40     3648.79     37.31 o
  -3   1   7     2703.19     2483.70     33.81 o
  -1   1   7    12799.71    13275.86    100.94 o
   1   1   7       13.99       25.51      7.97 o
   3   1   7     1786.96     1641.02     23.95 o
   5   1   7     7177.02     7264.38     54.74 o
   7   1   7    13813.62    13838.13     92.60 o
   9   1   7    12281.81    12054.86    105.57 o
  11   1   7    11298.79    10847.47    174.60 o
  13   1   7     1264.65     1100.59     33.60 o
  15   1   7     1040.74      881.51     39.23 o
  17   1   7     1977.60     1875.91     58.82 o
  19   1   7     1444.22     1361.12     53.38 o
  21   1   7     1664.11     1735.78     78.31 o
  23   1   7      778.93      709.75     42.93 o
 -30   2   7       11.99       16.21     44.95 o
 -28   2   7       24.93       10.57     25.64 o
 -26   2   7     1156.04     1353.11     58.96 o
 -24   2   7      120.00       93.12     22.01 o
 -22   2   7     2218.92     2225.85     69.01 o
 -20   2   7      550.26      586.69     27.99 o
 -18   2   7        0.39       20.93     11.40 o
 -16   2   7     1190.40     1154.77     29.94 o
 -14   2   7     3744.18     3670.64     46.03 o
 -12   2   7      237.78      211.54     10.17 o
 -10   2   7       20.51       62.73      7.63 o
  -8   2   7     2638.79     2813.95     29.08 o
  -6   2   7     2672.25     2460.64     33.81 o
  -4   2   7     3251.70     3273.01     37.57 o
  -2   2   7      740.76      714.44     15.90 o
   0   2   7      342.38      378.16     10.93 o
   2   2   7     3974.81     3897.13     39.38 o
   4   2   7    14534.14    14554.30    126.65 o
   6   2   7    14543.36    14745.32    102.97 o
   8   2   7    28437.22    28620.85    211.31 o
  10   2   7     6203.96     6060.98     69.39 o
  12   2   7        7.30       21.23     11.63 o
  14   2   7      545.77      547.62     25.70 o
  16   2   7      938.93      885.48     52.31 o
  18   2   7      110.52       99.26     22.49 o
  20   2   7     1156.03     1198.44     51.18 o
  22   2   7      418.82      431.01     41.46 o
  24   2   7       57.61       39.54     37.40 o
 -29   3   7     1644.64     1763.10     84.06 o
 -27   3   7     1849.98     2140.71     75.94 o
 -25   3   7      355.84      326.54     39.73 o
 -23   3   7      152.71      228.49     27.15 o
 -21   3   7     1670.61     1627.71     51.37 o
 -19   3   7     2509.73     2689.12     62.56 o
 -17   3   7    12508.45    12826.37    145.96 o
 -15   3   7     9779.42     9823.17    102.11 o
 -13   3   7     6257.55     6059.21     59.23 o
 -11   3   7     1069.66      884.00     23.01 o
  -9   3   7     2157.28     2020.22     27.11 o
  -7   3   7       46.80       32.30      6.70 o
  -5   3   7      663.11      785.04     20.84 o
  -3   3   7     1630.13     1609.85     26.71 o
  -1   3   7       41.59       46.31      5.69 o
   1   3   7     1712.29     1746.38     25.61 o
   3   3   7        9.99       16.33      6.49 o
   5   3   7       52.26       45.95      7.42 o
   7   3   7     1467.43     1488.72     31.76 o
   9   3   7       48.43       40.35     10.03 o
  11   3   7     1171.84     1150.38     32.48 o
  13   3   7      559.50      641.24     26.43 o
  15   3   7     1914.82     1904.41     48.47 o
  17   3   7      252.62      243.75     24.56 o
  19   3   7      966.72      902.68     54.08 o
  21   3   7      115.22      132.98     23.33 o
  23   3   7     1052.75     1013.16     58.02 o
 -28   4   7      168.33       99.62     25.60 o
 -26   4   7       94.51      116.93     25.74 o
 -24   4   7      891.85      901.32     48.55 o
 -22   4   7     3677.78     3911.06    100.06 o
 -20   4   7      945.88      865.69     40.66 o
 -18   4   7     5205.41     5356.48     82.84 o
 -16   4   7     1402.20     1281.57     35.68 o
 -14   4   7      120.80      157.91     11.28 o
 -12   4   7      193.00      195.11      9.77 o
 -10   4   7     4150.10     4196.21     44.41 o
  -8   4   7     5719.52     5718.83     50.40 o
  -6   4   7     1189.35     1191.34     23.54 o
  -4   4   7     4175.58     3842.20     45.71 o
  -2   4   7     2003.02     1975.56     27.65 o
   0   4   7      659.45      686.41     13.61 o
   2   4   7       83.09       89.00      8.21 o
   4   4   7     1028.49      939.79     21.95 o
   6   4   7     3542.77     3512.20     47.88 o
   8   4   7     8273.64     7786.60     78.88 o
  10   4   7     5937.78     5811.48     77.06 o
  12   4   7      702.73      704.33     28.55 o
  14   4   7      129.11      150.46     16.69 o
  16   4   7      327.79      328.49     23.15 o
  18   4   7      713.61      769.08     40.60 o
  20   4   7     3052.38     3225.82     86.17 o
  22   4   7     2055.68     2291.77     73.99 o
 -27   5   7      390.35      411.72     40.22 o
 -25   5   7      184.53      195.99     27.19 o
 -23   5   7      137.20      109.79     20.91 o
 -21   5   7      899.35      939.47     41.64 o
 -19   5   7      997.70      931.56     36.03 o
 -17   5   7      645.59      637.46     27.53 o
 -15   5   7     3189.61     3128.59     56.42 o
 -13   5   7     5208.91     5220.62     70.43 o
 -11   5   7     1313.57     1245.78     28.31 o
  -9   5   7        5.25        9.41      7.81 o
  -7   5   7      544.33      577.94     15.24 o
  -5   5   7      128.71      149.97      9.93 o
  -3   5   7      500.31      465.08     12.89 o
  -1   5   7     3512.83     3534.58     35.45 o
   1   5   7    10210.65    10755.77     98.10 o
   3   5   7     3937.34     4018.73     46.62 o
   5   5   7        3.42        2.61      7.85 o
   7   5   7     3464.73     3180.64     50.95 o
   9   5   7      124.50      139.05     13.81 o
  11   5   7     1872.78     1849.02     42.99 o
  13   5   7     3957.42     3889.39     65.60 o
  15   5   7     2955.88     2998.02     66.64 o
  17   5   7     1312.27     1213.15     44.31 o
  19   5   7       47.63       67.46     21.76 o
  21   5   7      135.44      143.08     29.63 o
  23   5   7      224.55      177.66     43.32 o
 -26   6   7      360.11      341.89     34.82 o
 -24   6   7     1082.73     1137.37     48.69 o
 -22   6   7      970.69      905.91     42.27 o
 -20   6   7     1297.58     1193.39     59.33 o
 -18   6   7     2694.59     2749.42     60.92 o
 -16   6   7     4199.61     4163.46     71.93 o
 -14   6   7     3838.23     3825.81     64.94 o
 -12   6   7     3343.15     3548.11     51.72 o
 -10   6   7     1039.20     1051.63     25.34 o
  -8   6   7      577.64      510.99     16.65 o
  -6   6   7     1234.55     1115.99     21.78 o
  -4   6   7      924.12      850.73     21.35 o
  -2   6   7     2268.33     2289.32     33.02 o
   0   6   7      308.26      289.48     12.14 o
   2   6   7      931.92      936.66     23.06 o
   4   6   7       85.00       59.94      9.82 o
   6   6   7      585.23      542.21     20.58 o
   8   6   7     1437.25     1458.14     33.93 o
  10   6   7     4406.54     4514.14     63.10 o
  12   6   7      553.01      539.58     23.17 o
  14   6   7     3169.77     3259.46     66.59 o
  16   6   7     2184.11     2117.39     59.56 o
  18   6   7      544.52      578.68     34.17 o
  20   6   7       11.84       20.71     24.96 o
  22   6   7      514.77      568.44     66.94 o
 -27   7   7       58.73      179.54     70.87 o
 -25   7   7        5.17       -2.62     28.85 o
 -23   7   7      504.12      566.12     44.51 o
 -21   7   7     1187.16     1177.67     56.40 o
 -19   7   7      607.17      704.23     36.14 o
 -17   7   7      237.92      272.66     24.05 o
 -15   7   7      998.87      900.41     42.20 o
 -13   7   7       10.65       22.50     11.92 o
 -11   7   7       38.04       25.17      9.87 o
  -9   7   7      117.97      144.94     12.52 o
  -7   7   7      258.78      275.98     15.73 o
  -5   7   7     2881.26     2595.48     43.69 o
  -3   7   7     1445.58     1402.91     26.61 o
  -1   7   7    13674.76    13669.44     95.13 o
   1   7   7    14341.36    14356.08    111.76 o
   3   7   7     5015.32     4979.81     65.08 o
   5   7   7        5.19       10.62     10.98 o
   7   7   7      904.11      989.44     29.84 o
   9   7   7     1012.19     1064.71     31.96 o
  11   7   7     8021.05     8229.43     94.57 o
  13   7   7     4029.61     3995.18     68.78 o
  15   7   7     3167.47     3172.38     69.91 o
  17   7   7       94.29       80.23     18.55 o
  19   7   7      216.13      240.01     42.67 o
  21   7   7        8.08      -37.92     41.16 o
 -24   8   7        2.79       12.96     22.21 o
 -22   8   7       92.01       94.02     21.63 o
 -20   8   7        8.94       31.81     17.05 o
 -18   8   7       33.32       21.34     15.79 o
 -16   8   7     3378.87     3233.07     81.83 o
 -14   8   7     2543.39     2458.73     52.54 o
 -12   8   7     1203.75     1187.21     32.68 o
 -10   8   7      758.74      713.75     26.21 o
  -8   8   7      450.54      403.96     18.95 o
  -6   8   7      721.68      673.02     24.16 o
  -4   8   7     1945.82     1936.06     39.03 o
  -2   8   7     6588.42     6835.46     71.70 o
   0   8   7     9643.45     9693.08     93.05 o
   2   8   7    12351.46    12899.56    112.41 o
   4   8   7    17378.72    18285.04    143.16 o
   6   8   7      848.34      785.86     27.61 o
   8   8   7     4135.12     4162.52     66.64 o
  10   8   7       36.46       55.35     13.39 o
  12   8   7     7357.10     7632.69    109.40 o
  14   8   7     4038.22     4181.06     78.20 o
  16   8   7     3879.24     3923.03     78.18 o
  18   8   7       98.77      125.28     20.72 o
  20   8   7       18.66        4.19     56.52 o
 -23   9   7       13.44       29.28     27.28 o
 -21   9   7       21.67       28.92     19.82 o
 -19   9   7      534.70      443.95     39.13 o
 -17   9   7        4.03      -11.94     15.72 o
 -15   9   7     1669.93     1619.58     44.97 o
 -13   9   7      147.57      178.14     18.08 o
 -11   9   7      275.44      203.91     17.33 o
  -9   9   7      259.36      283.27     19.26 o
  -7   9   7     3161.55     3231.30     57.44 o
  -5   9   7      299.25      311.41     18.22 o
  -3   9   7      138.04      110.00     11.69 o
  -1   9   7      145.73      151.77     15.44 o
   1   9   7      578.61      581.31     24.50 o
   3   9   7     1562.47     1535.61     36.63 o
   5   9   7     1056.50     1085.77     31.71 o
   7   9   7       43.16       50.17     12.72 o
   9   9   7       34.57       33.19     13.53 o
  11   9   7       20.77       15.54     16.74 o
  13   9   7      938.71      970.59     40.59 o
  15   9   7      107.21       95.25     19.74 o
  17   9   7       22.09       20.51     19.30 o
  19   9   7       45.90       70.48     30.83 o
 -22  10   7      297.01      406.68     41.28 o
 -20  10   7      487.98      414.30     29.25 o
 -18  10   7       56.16       64.25     18.21 o
 -16  10   7      198.29      265.38     21.67 o
 -14  10   7     1504.52     1553.10     45.51 o
 -12  10   7     1599.42     1658.95     49.84 o
 -10  10   7     1746.76     1707.48     46.33 o
  -8  10   7     3206.47     3005.79     57.56 o
  -6  10   7      187.05      164.68     15.19 o
  -4  10   7      631.06      591.98     23.51 o
  -2  10   7     4478.32     4394.81     71.97 o
   0  10   7     2480.74     2583.49     54.75 o
   2  10   7     5475.50     5714.27     83.61 o
   4  10   7     5542.88     5736.31     84.53 o
   6  10   7      580.13      600.73     26.96 o
   8  10   7     1822.37     1879.69     43.88 o
  10  10   7     1016.35     1131.39     41.13 o
  12  10   7      425.49      462.85     28.51 o
  14  10   7     1591.41     1550.71     53.61 o
  16  10   7       27.80       32.11     20.13 o
 -21  11   7      209.86      215.73     56.85 o
 -19  11   7      768.46      751.30     40.40 o
 -17  11   7       41.76       -5.07     17.13 o
 -15  11   7      768.02      771.71     35.21 o
 -13  11   7       15.19       50.94     17.36 o
 -11  11   7      328.80      235.95     26.10 o
  -9  11   7     1774.93     1697.64     47.37 o
  -7  11   7     1041.05     1042.24     32.96 o
  -5  11   7       19.11       20.68     13.05 o
  -3  11   7     1920.42     1823.57     49.90 o
  -1  11   7     1998.00     1838.04     48.21 o
   1  11   7     1776.80     1796.55     47.89 o
   3  11   7      986.44      956.97     35.95 o
   5  11   7      298.80      314.57     23.31 o
   7  11   7      155.12      179.33     19.08 o
   9  11   7        7.13       18.28     18.11 o
  11  11   7     2939.71     2983.41     68.51 o
  13  11   7     2184.82     2181.78     60.55 o
  15  11   7     3292.31     3462.76    126.69 o
 -18  12   7      694.46      809.91     62.23 o
 -16  12   7      265.16      308.59     26.97 o
 -14  12   7      325.81      348.15     26.05 o
 -12  12   7      499.52      535.04     37.48 o
 -10  12   7     3211.41     3225.76     71.91 o
  -8  12   7     3593.82     3455.09     64.72 o
  -6  12   7     1029.43     1036.89     37.86 o
  -4  12   7      494.53      439.27     28.75 o
  -2  12   7      219.27      195.82     19.87 o
   0  12   7     1331.59     1290.69     42.75 o
   2  12   7        8.24      -10.38     16.20 o
   4  12   7      819.50      812.07     34.67 o
   6  12   7        7.97        1.37     16.67 o
   8  12   7      269.33      233.93     24.89 o
  10  12   7       73.48       70.51     19.17 o
  12  12   7      450.14      455.39     45.41 o
 -15  13   7      464.47      545.27     41.90 o
 -13  13   7      268.86      302.99     37.79 o
 -11  13   7       49.48       48.51     16.92 o
  -9  13   7      186.07      172.18     21.18 o
  -7  13   7      104.08      138.97     20.42 o
  -5  13   7       15.97       30.69     17.62 o
  -3  13   7      130.47      134.16     19.39 o
  -1  13   7      396.37      466.37     28.97 o
   1  13   7        1.45      -10.07     15.97 o
   3  13   7      435.11      408.64     26.74 o
   5  13   7      490.92      405.55     32.79 o
   7  13   7       83.11       47.84     25.51 o
   9  13   7       80.25       89.08     45.99 o
 -10  14   7      983.86      964.03     79.23 o
  -8  14   7     2179.04     2210.26    128.13 o
  -6  14   7     2318.07     2523.39     82.43 o
  -4  14   7      459.69      513.03     31.81 o
  -2  14   7      113.30       73.15     18.47 o
   0  14   7       85.47       78.72     19.09 o
   2  14   7      135.70      184.59     27.05 o
   4  14   7     1188.78     1127.23     60.60 o
 -28   0   8      292.77      285.78     50.89 o
 -26   0   8      234.99      262.53     49.41 o
 -24   0   8      938.48      886.09     74.04 o
 -22   0   8      158.97      111.32     33.94 o
 -20   0   8      170.85      161.88     21.62 o
 -18   0   8     1103.20     1004.65     40.34 o
 -16   0   8      708.83      677.19     35.87 o
 -14   0   8     2413.75     2136.95     68.15 o
 -12   0   8     7836.29     7797.23    144.88 o
 -10   0   8     5328.98     5257.42     82.58 o
  -8   0   8     5350.87     5157.91     67.09 o
  -6   0   8     8400.98     8524.70     92.20 o
  -4   0   8     5078.42     4985.77     70.73 o
  -2   0   8    19582.80    19664.77    198.88 o
   0   0   8    45625.84    46321.17    390.19 o
   2   0   8    28146.89    30135.80    353.44 o
   4   0   8    22719.80    22661.38    166.13 o
   6   0   8     9935.77     9838.37     93.14 o
   8   0   8     3207.30     3336.56     76.13 o
  10   0   8       25.93       50.55     18.81 o
  12   0   8    10874.39    10439.28    204.96 o
  14   0   8      313.01      301.59     35.53 o
  16   0   8     2788.38     2620.72    128.17 o
  18   0   8      317.98      260.95     38.88 o
  20   0   8       12.49       13.74     28.57 o
  22   0   8      219.42      136.18     36.64 o
 -29   1   8      320.09      358.30     90.98 o
 -27   1   8        7.41        5.27     25.84 o
 -25   1   8     1095.32     1068.71     52.80 o
 -23   1   8     1895.56     1810.95     64.20 o
 -21   1   8      801.48      737.64     30.69 o
 -19   1   8     1240.20     1130.38     32.10 o
 -17   1   8       13.93       12.08     10.36 o
 -15   1   8      417.95      390.21     19.24 o
 -13   1   8     2883.50     2934.34     51.33 o
 -11   1   8     1302.39     1208.45     27.11 o
  -9   1   8      843.59      747.87     17.68 o
  -7   1   8      435.42      388.02     14.61 o
  -5   1   8      685.47      708.15     18.76 o
  -3   1   8       15.84        8.84      7.74 o
  -1   1   8     4721.94     4817.77     53.98 o
   1   1   8     5098.91     5121.97     43.08 o
   3   1   8    14957.11    15397.07    137.97 o
   5   1   8     2133.69     1927.41     28.69 o
   7   1   8      190.57      197.44     10.86 o
   9   1   8      295.91      301.59     15.07 o
  11   1   8      114.14       65.43     13.52 o
  13   1   8       12.24       10.24     16.63 o
  15   1   8      216.33      225.58     24.25 o
  17   1   8      245.49      199.33     31.77 o
  19   1   8      484.58      530.39     35.80 o
  21   1   8      894.67      899.87     58.23 o
  23   1   8      371.67      210.81     84.52 o
 -28   2   8      491.63      611.21     60.08 o
 -26   2   8     2115.24     2255.86     76.60 o
 -24   2   8      313.46      343.68     32.09 o
 -22   2   8     1373.95     1345.08     51.39 o
 -20   2   8       12.49       24.20     15.14 o
 -18   2   8       96.71       82.94     13.50 o
 -16   2   8     1228.93     1098.28     28.37 o
 -14   2   8     3165.26     2998.53     47.77 o
 -12   2   8     1525.97     1427.20     35.76 o
 -10   2   8     1987.00     1768.35     32.08 o
  -8   2   8     1051.27      884.43     19.47 o
  -6   2   8      667.73      592.81     16.95 o
  -4   2   8     2333.44     2299.51     33.59 o
  -2   2   8      138.41      111.41      9.69 o
   0   2   8     5064.53     5279.35     53.29 o
   2   2   8    15166.54    15078.21     96.71 o
   4   2   8     2798.08     2742.50     30.01 o
   6   2   8    14132.65    14525.33    126.64 o
   8   2   8      798.99      845.39     24.44 o
  10   2   8       69.11       50.75      9.49 o
  12   2   8     2222.60     2414.23     54.43 o
  14   2   8     5138.93     5165.24     96.87 o
  16   2   8     1099.17     1104.49     46.70 o
  18   2   8     2931.06     2954.08     78.67 o
  20   2   8      351.02      352.38     30.34 o
  22   2   8       29.00       50.92     25.43 o
 -29   3   8      246.78      263.45     42.23 o
 -27   3   8      730.82      851.54     50.56 o
 -25   3   8     1727.05     1755.34     67.46 o
 -23   3   8       37.01        4.63     19.06 o
 -21   3   8      403.22      406.52     29.31 o
 -19   3   8      200.07      171.52     20.84 o
 -17   3   8      405.22      364.42     22.34 o
 -15   3   8     2965.18     3114.17     50.93 o
 -13   3   8     2433.83     2415.75     41.91 o
 -11   3   8     2561.50     2341.81     39.87 o
  -9   3   8     1428.14     1357.03     22.21 o
  -7   3   8      270.48      248.80     11.60 o
  -5   3   8     1360.32     1336.53     26.49 o
  -3   3   8      215.75      321.73     14.05 o
  -1   3   8     7707.17     7634.06     61.07 o
   1   3   8     5549.52     5552.16     50.94 o
   3   3   8    17183.25    16843.08    120.25 o
   5   3   8      134.25      128.85     10.19 o
   7   3   8      382.85      376.34     16.76 o
   9   3   8      313.90      349.84     17.42 o
  11   3   8       34.28       73.28     11.48 o
  13   3   8      332.62      321.97     23.17 o
  15   3   8      708.47      718.11     37.74 o
  17   3   8      197.08      221.08     25.43 o
  19   3   8       30.49       36.72     20.90 o
  21   3   8      842.82      841.67     47.29 o
 -28   4   8        4.08       17.84     33.17 o
 -26   4   8      430.38      428.09     37.81 o
 -24   4   8      607.23      662.95     40.47 o
 -22   4   8     1128.84      959.84     42.86 o
 -20   4   8     3665.00     3539.81     77.37 o
 -18   4   8     2090.31     2071.75     56.05 o
 -16   4   8      219.13      214.59     17.37 o
 -14   4   8      271.91      290.81     18.55 o
 -12   4   8      128.44      140.12     10.12 o
 -10   4   8      317.81      346.71     12.30 o
  -8   4   8      754.00      670.27     17.87 o
  -6   4   8     1470.13     1492.18     28.20 o
  -4   4   8     4415.58     4494.91     53.01 o
  -2   4   8     1657.75     1720.40     29.22 o
   0   4   8     4520.06     4583.06     41.36 o
   2   4   8     2265.75     2278.08     34.42 o
   4   4   8      110.89      102.24      9.29 o
   6   4   8     5425.24     5709.86     62.69 o
   8   4   8     5688.38     5828.40     71.20 o
  10   4   8     2201.16     2200.64     52.72 o
  12   4   8      221.72      288.02     19.93 o
  14   4   8      961.70      926.61     39.04 o
  16   4   8      255.54      170.07     25.09 o
  18   4   8     1165.48     1086.62     49.08 o
  20   4   8      617.11      542.76     37.05 o
 -27   5   8     1353.64     1597.36     80.19 o
 -25   5   8     1595.53     1799.74     70.04 o
 -23   5   8     3124.81     3472.25    130.81 o
 -21   5   8     1282.32     1337.73     49.69 o
 -19   5   8     1677.90     1668.36     52.97 o
 -17   5   8      192.05      204.91     19.12 o
 -15   5   8     1110.29     1144.44     36.59 o
 -13   5   8     1370.71     1289.40     31.33 o
 -11   5   8       16.72       12.86      9.05 o
  -9   5   8      248.70      204.37     11.99 o
  -7   5   8       50.76       72.96      8.67 o
  -5   5   8     4434.89     4559.06     50.30 o
  -3   5   8        6.45       16.47      7.15 o
  -1   5   8     1925.03     1926.50     30.47 o
   1   5   8       34.48       36.59      6.50 o
   3   5   8      982.23      997.87     26.15 o
   5   5   8     1240.22     1246.69     31.89 o
   7   5   8     7428.11     7605.82     86.50 o
   9   5   8     1019.54     1017.59     31.27 o
  11   5   8     1677.19     1636.05     42.27 o
  13   5   8      759.98      725.38     30.05 o
  15   5   8     1279.30     1343.33     56.00 o
  17   5   8     1555.76     1508.86     57.07 o
  19   5   8      149.49      123.89     27.97 o
  21   5   8      652.03      651.93     86.33 o
 -26   6   8      456.20      457.38     49.11 o
 -24   6   8       19.54       32.88     23.70 o
 -22   6   8      138.82      116.17     20.46 o
 -20   6   8     2823.95     2884.34     71.73 o
 -18   6   8       78.03       67.51     14.97 o
 -16   6   8      102.83       94.38     15.46 o
 -14   6   8       97.73       92.20     17.42 o
 -12   6   8      595.79      509.78     22.32 o
 -10   6   8      557.43      595.70     22.93 o
  -8   6   8      386.74      316.67     16.81 o
  -6   6   8    14161.76    14289.70    113.28 o
  -4   6   8     9931.21     9644.34     99.85 o
  -2   6   8     4155.70     4179.59     54.87 o
   0   6   8      513.49      431.88     19.05 o
   2   6   8      460.08      388.50     18.85 o
   4   6   8      662.35      711.91     25.65 o
   6   6   8     1215.60     1219.86     34.22 o
   8   6   8    11376.70    11688.96    117.82 o
  10   6   8      792.79      860.10     30.59 o
  12   6   8      384.82      340.25     24.05 o
  14   6   8      298.62      357.39     24.81 o
  16   6   8      211.13      201.81     27.14 o
  18   6   8       61.12       62.12     24.41 o
  20   6   8       88.11       90.76     35.57 o
 -25   7   8       82.26       90.76     37.59 o
 -23   7   8      473.24      524.69     38.23 o
 -21   7   8     2294.80     2464.62     74.67 o
 -19   7   8     1053.93     1219.28     47.42 o
 -17   7   8     1726.05     1766.72     53.51 o
 -15   7   8      703.98      674.92     35.21 o
 -13   7   8      278.80      220.37     20.82 o
 -11   7   8       11.49       25.92     12.10 o
  -9   7   8      440.74      474.21     21.51 o
  -7   7   8     5630.70     5737.92     65.91 o
  -5   7   8     2627.72     2720.55     44.67 o
  -3   7   8     6515.44     7403.08     76.46 o
  -1   7   8     5170.91     5330.87     62.53 o
   1   7   8      322.16      331.86     17.70 o
   3   7   8       52.27       68.98     12.20 o
   5   7   8     4151.90     4251.04     65.73 o
   7   7   8     1532.11     1428.70     37.20 o
   9   7   8     1553.95     1649.99     41.07 o
  11   7   8     3274.91     3281.70     59.20 o
  13   7   8      145.01      164.59     17.91 o
  15   7   8      110.74      120.71     19.42 o
  17   7   8       56.02       60.56     22.17 o
  19   7   8        9.69      -16.18     26.15 o
 -24   8   8        3.12       13.72     26.26 o
 -22   8   8        7.09       41.02     22.81 o
 -20   8   8       45.93       19.29     20.29 o
 -18   8   8        4.17      -11.64     20.19 o
 -16   8   8      356.38      262.21     25.81 o
 -14   8   8       32.95       26.71     15.13 o
 -12   8   8      238.28      210.15     18.39 o
 -10   8   8       26.16       19.69     12.43 o
  -8   8   8      809.09      796.87     26.16 o
  -6   8   8     1803.21     1586.21     35.89 o
  -4   8   8      541.07      533.03     21.50 o
  -2   8   8     1024.04      949.89     30.41 o
   0   8   8       83.23       90.56     12.29 o
   2   8   8        1.37        3.06     11.14 o
   4   8   8     1720.31     1822.63     41.91 o
   6   8   8       82.59       71.23     14.09 o
   8   8   8      601.60      560.23     26.00 o
  10   8   8       73.71       50.60     14.53 o
  12   8   8      891.76      866.37     36.00 o
  14   8   8      114.29       99.57     18.23 o
  16   8   8      364.38      363.38     28.38 o
  18   8   8       22.40       50.89     31.62 o
 -23   9   8       34.35      124.24     48.47 o
 -21   9   8      123.22      250.90     29.36 o
 -19   9   8     1374.57     1496.80     59.26 o
 -17   9   8     1001.14     1061.52     45.59 o
 -15   9   8      484.69      457.11     26.80 o
 -13   9   8      751.94      619.39     31.78 o
 -11   9   8      130.18       94.48     15.28 o
  -9   9   8     3720.18     3731.95     78.29 o
  -7   9   8     9508.36     9623.29    115.72 o
  -5   9   8    12149.47    12455.64    168.94 o
  -3   9   8     8673.10     9224.95    103.78 o
  -1   9   8     8058.53     8230.52    100.75 o
   1   9   8       54.23       86.00     15.54 o
   3   9   8     3886.36     3976.54     68.86 o
   5   9   8     4475.98     4504.07     67.21 o
   7   9   8    10272.48    10856.95    120.20 o
   9   9   8     2634.85     2620.85     56.65 o
  11   9   8     3545.29     3626.58     76.67 o
  13   9   8       75.44       67.47     19.01 o
  15   9   8      232.51      272.02     25.32 o
  17   9   8      369.35      323.53     42.88 o
 -22  10   8        3.71      -69.63     46.42 o
 -20  10   8      394.33      352.58     31.26 o
 -18  10   8       16.11       24.72     23.55 o
 -16  10   8      551.34      419.08     28.63 o
 -14  10   8     1042.80      936.72     36.16 o
 -12  10   8      107.10      109.09     17.81 o
 -10  10   8        0.82       13.70     14.96 o
  -8  10   8       73.80       96.83     15.80 o
  -6  10   8     2684.95     2719.29     57.68 o
  -4  10   8     3513.38     3579.87     63.68 o
  -2  10   8     3398.14     3210.05     63.09 o
   0  10   8     1559.94     1524.21     43.39 o
   2  10   8      833.88      737.05     33.57 o
   4  10   8       46.53       42.01     15.46 o
   6  10   8     1341.35     1268.24     41.33 o
   8  10   8     3483.13     3511.93     67.94 o
  10  10   8     1294.82     1177.50     43.27 o
  12  10   8      424.79      410.39     29.09 o
  14  10   8      146.37      170.80     26.87 o
 -19  11   8      272.93      204.32     48.97 o
 -17  11   8      917.42      911.21     40.73 o
 -15  11   8      577.41      583.86     32.73 o
 -13  11   8     2609.83     2618.19     63.40 o
 -11  11   8      898.88      823.71     37.73 o
  -9  11   8      558.98      594.53     33.40 o
  -7  11   8      201.69      162.46     18.87 o
  -5  11   8       12.88       35.63     16.19 o
  -3  11   8     1327.84     1316.77     42.27 o
  -1  11   8       40.35       20.45     15.07 o
   1  11   8     4868.87     5040.92     83.30 o
   3  11   8      115.10      109.62     16.95 o
   5  11   8      618.02      613.55     30.54 o
   7  11   8       13.49       12.16     16.90 o
   9  11   8      682.19      614.23     41.19 o
  11  11   8      172.01      203.62     40.33 o
  13  11   8     1261.66     1206.60     77.16 o
 -16  12   8       10.18       -3.47     24.34 o
 -14  12   8     1021.56      954.42     41.64 o
 -12  12   8      580.52      667.40     35.95 o
 -10  12   8      206.13      185.63     31.08 o
  -8  12   8      384.10      398.61     30.25 o
  -6  12   8     1614.00     1630.73     52.45 o
  -4  12   8     1192.95     1207.06     42.36 o
  -2  12   8        1.62        6.17     16.02 o
   0  12   8      152.55      138.12     19.91 o
   2  12   8      188.09      194.68     21.03 o
   4  12   8      235.21      179.84     24.61 o
   6  12   8     1125.24     1087.42     43.46 o
   8  12   8     1533.76     1447.65     53.11 o
  10  12   8      764.18      801.82     57.04 o
 -13  13   8      934.19      860.29     74.35 o
 -11  13   8     1382.56     1423.20    106.06 o
  -9  13   8       14.81       31.01     22.86 o
  -7  13   8       16.20      -19.32     21.87 o
  -5  13   8        4.65      -10.03     17.61 o
  -3  13   8      185.54      225.33     23.54 o
  -1  13   8      115.78      119.44     18.63 o
   1  13   8     1916.78     1933.88     55.48 o
   3  13   8      908.03      821.35     37.71 o
   5  13   8       80.22      109.13     26.75 o
   7  13   8       35.76      -59.41     50.19 o
  -6  14   8      118.62      199.86     40.65 o
  -4  14   8     1955.93     2006.29     81.39 o
  -2  14   8      469.24      480.83     50.11 o
   0  14   8       74.36       40.09     33.28 o
 -27   1   9     1069.57      994.64     60.02 o
 -25   1   9      148.69       76.84     35.63 o
 -23   1   9        7.04        2.60     20.49 o
 -21   1   9      102.99      123.47     18.47 o
 -19   1   9     2648.47     2691.52     51.70 o
 -17   1   9     3163.34     3202.85     54.82 o
 -15   1   9     2719.16     2447.22     54.12 o
 -13   1   9     2728.22     2494.83     48.99 o
 -11   1   9     1533.84     1433.21     31.20 o
  -9   1   9     3537.04     3375.73     44.58 o
  -7   1   9    12132.05    12307.52     89.48 o
  -5   1   9    18482.29    18780.33    126.83 o
  -3   1   9    23538.73    24154.61    168.22 o
  -1   1   9    39971.23    40535.95    293.50 o
   1   1   9     5140.00     5410.92     46.51 o
   3   1   9     4394.20     4636.50     47.88 o
   5   1   9     1059.62     1172.92     23.30 o
   7   1   9      746.82      957.88     31.40 o
   9   1   9     1948.45     1966.60     45.99 o
  11   1   9     6117.83     5761.21     88.16 o
  13   1   9      977.71      950.96     36.90 o
  15   1   9      184.84      133.05     18.54 o
  17   1   9      399.29      388.37     29.11 o
  19   1   9        7.02       18.93     20.64 o
  21   1   9        4.02      -46.87     40.55 o
 -28   2   9      255.08       77.92     61.27 o
 -26   2   9      155.39      179.22     31.23 o
 -24   2   9     1034.94      990.32     50.83 o
 -22   2   9        2.81       14.92     15.98 o
 -20   2   9      819.51      776.83     35.10 o
 -18   2   9     1245.45     1235.98     38.29 o
 -16   2   9     1654.13     1568.93     39.11 o
 -14   2   9      786.08      798.35     34.03 o
 -12   2   9      101.25      133.07     14.10 o
 -10   2   9       83.83       73.92     10.83 o
  -8   2   9     1560.71     1542.13     31.79 o
  -6   2   9    14327.14    14396.92    112.91 o
  -4   2   9     7782.43     8010.08     75.02 o
  -2   2   9     1048.43     1003.03     24.52 o
   0   2   9      470.39      477.48     17.33 o
   2   2   9      229.96      203.07     10.75 o
   4   2   9     1889.75     1963.65     36.46 o
   6   2   9        0.39        1.11      8.60 o
   8   2   9      283.56      286.86     19.25 o
  10   2   9     1218.93      949.98     32.88 o
  12   2   9       74.86       80.58     14.50 o
  14   2   9      451.44      428.47     26.19 o
  16   2   9     1320.66     1345.90     49.93 o
  18   2   9     1653.76     1711.21     58.11 o
  20   2   9     1292.25     1386.96     59.16 o
 -27   3   9     1127.84     1227.63     60.37 o
 -25   3   9      278.54      385.13     36.69 o
 -23   3   9      382.81      442.76     31.78 o
 -21   3   9       10.86       -4.40     17.44 o
 -19   3   9      298.81      284.57     22.42 o
 -17   3   9       15.76       30.47     19.76 o
 -15   3   9       42.97       35.81     11.74 o
 -13   3   9      397.81      347.66     19.37 o
 -11   3   9      689.20      603.55     22.02 o
  -9   3   9     2510.93     2226.72     37.62 o
  -7   3   9      224.17      192.01     12.37 o
  -5   3   9      125.52      139.78     10.70 o
  -3   3   9      256.66      255.01     13.25 o
  -1   3   9       37.38       25.38      7.89 o
   1   3   9     9036.54     9291.09     73.25 o
   3   3   9     1033.32     1059.44     24.29 o
   5   3   9    10024.24    10425.81     93.75 o
   7   3   9     1485.13     1651.28     35.51 o
   9   3   9     6459.89     6351.87     85.77 o
  11   3   9      411.54      434.02     26.18 o
  13   3   9     3152.35     3042.89     74.49 o
  15   3   9     2083.37     2027.48     60.18 o
  17   3   9     2920.75     2949.55     75.19 o
  19   3   9     3071.58     3244.10     81.88 o
  21   3   9      339.52      241.52     74.32 o
 -26   4   9       74.36       97.96     26.68 o
 -24   4   9       13.81       -4.26     24.76 o
 -22   4   9      156.75      179.48     23.98 o
 -20   4   9     2059.94     2029.87     56.23 o
 -18   4   9      716.58      638.02     34.46 o
 -16   4   9      376.20      405.63     27.46 o
 -14   4   9       43.56       26.10     11.91 o
 -12   4   9      243.52      226.62     15.07 o
 -10   4   9     3046.99     2828.26     43.83 o
  -8   4   9      630.86      527.02     16.86 o
  -6   4   9     1275.22     1237.36     25.86 o
  -4   4   9     2107.22     2070.66     36.72 o
  -2   4   9       69.49       30.12      8.74 o
   0   4   9        4.27       14.85      7.04 o
   2   4   9       73.47       87.25      9.53 o
   4   4   9     5078.92     5330.39     72.29 o
   6   4   9       44.94       49.55     11.34 o
   8   4   9     1320.40     1460.52     38.31 o
  10   4   9      348.78      444.81     26.17 o
  12   4   9     2104.79     2075.84     54.47 o
  14   4   9     1264.71     1158.10     45.73 o
  16   4   9      136.14      143.10     23.55 o
  18   4   9       30.77        2.49     23.45 o
  20   4   9      674.90      765.07    124.10 o
 -27   5   9      852.26      893.05    140.34 o
 -25   5   9     1204.64     1280.83     60.47 o
 -23   5   9       41.28       85.56     23.46 o
 -21   5   9      243.67      206.78     25.01 o
 -19   5   9       19.79       26.82     17.46 o
 -17   5   9      262.40      256.21     21.40 o
 -15   5   9        3.04       14.63     13.60 o
 -13   5   9     2116.91     2000.29     45.29 o
 -11   5   9     5588.55     5664.94     66.88 o
  -9   5   9     2240.29     2118.19     37.30 o
  -7   5   9      111.74       73.93     10.49 o
  -5   5   9     1718.44     1697.07     34.45 o
  -3   5   9      305.14      292.31     18.31 o
  -1   5   9     1188.74     1233.31     29.53 o
   1   5   9     2493.88     2517.43     41.47 o
   3   5   9     4530.04     4597.04     57.88 o
   5   5   9      143.24      122.63     12.67 o
   7   5   9     2511.15     2450.84     53.84 o
   9   5   9      259.26      267.97     20.52 o
  11   5   9      249.54      216.63     23.75 o
  13   5   9        3.34        1.41     18.76 o
  15   5   9      468.84      481.88     36.12 o
  17   5   9     1808.71     1816.32     69.78 o
  19   5   9      794.27      711.63     71.05 o
 -26   6   9     1196.66     1419.83    169.23 o
 -24   6   9      388.97      572.72     54.81 o
 -22   6   9     1284.66     1524.16     59.64 o
 -20   6   9      444.53      446.87     38.54 o
 -18   6   9      154.36      131.30     24.87 o
 -16   6   9      561.18      502.53     32.25 o
 -14   6   9       75.37       44.50     15.71 o
 -12   6   9      384.28      374.42     25.60 o
 -10   6   9       49.37       52.10     12.96 o
  -8   6   9      726.83      788.18     26.21 o
  -6   6   9       15.44        1.19     10.86 o
  -4   6   9      599.04      586.27     22.03 o
  -2   6   9     1108.43     1081.37     32.20 o
   0   6   9     1731.41     1603.48     37.64 o
   2   6   9        8.47       18.20     10.70 o
   4   6   9     1891.52     1991.52     44.30 o
   6   6   9     1594.86     1582.66     40.33 o
   8   6   9     1069.07     1103.15     34.63 o
  10   6   9       20.94        9.16     13.61 o
  12   6   9      253.59      232.44     26.20 o
  14   6   9      470.77      451.71     32.79 o
  16   6   9     1550.83     1604.32     65.27 o
  18   6   9     3048.22     3102.58    114.27 o
 -25   7   9      212.08      331.09     96.38 o
 -23   7   9       93.44       99.25     28.47 o
 -21   7   9      775.16      776.26     44.38 o
 -19   7   9        7.83      -11.50     20.28 o
 -17   7   9       83.74       94.49     19.41 o
 -15   7   9      324.09      325.11     27.18 o
 -13   7   9     2871.51     2621.67     68.20 o
 -11   7   9     5717.29     5718.62     83.11 o
  -9   7   9     1768.21     1796.33     43.29 o
  -7   7   9      554.68      553.69     23.64 o
  -5   7   9      263.00      239.46     16.65 o
  -3   7   9      449.19      481.45     24.60 o
  -1   7   9     1638.53     1705.24     37.90 o
   1   7   9     1986.88     2003.08     42.99 o
   3   7   9     1255.88     1281.86     36.62 o
   5   7   9     1628.88     1443.59     40.81 o
   7   7   9        4.89       20.73     13.65 o
   9   7   9      413.62      394.26     23.25 o
  11   7   9     1092.86     1095.10     38.18 o
  13   7   9      316.89      301.29     29.73 o
  15   7   9       86.73       63.28     24.90 o
  17   7   9        4.83       35.54     26.69 o
 -24   8   9      496.81      545.27    110.92 o
 -22   8   9      126.18      192.30     33.06 o
 -20   8   9      244.37      216.19     34.35 o
 -18   8   9        7.82       -5.03     18.81 o
 -16   8   9      272.54      324.75     28.22 o
 -14   8   9      984.75     1019.51     45.58 o
 -12   8   9     4465.54     4166.18     88.41 o
 -10   8   9    11277.31    11370.48    130.30 o
  -8   8   9     5113.98     5321.86     88.52 o
  -6   8   9     6492.79     6522.44     85.67 o
  -4   8   9       36.32       69.14     15.73 o
  -2   8   9     1172.46     1164.01     34.60 o
   0   8   9     2076.29     2123.43     46.92 o
   2   8   9     4797.23     4971.21     75.14 o
   4   8   9     2196.83     2271.72     50.29 o
   6   8   9     6360.69     6367.18     88.23 o
   8   8   9      107.33       83.96     15.33 o
  10   8   9      461.81      470.37     27.66 o
  12   8   9      304.99      304.96     24.47 o
  14   8   9       47.37       38.51     23.90 o
  16   8   9        7.62       -2.12     28.85 o
 -21   9   9      245.09      175.10     39.22 o
 -19   9   9      245.80      221.63     27.11 o
 -17   9   9      472.58      490.46     35.33 o
 -15   9   9        5.66      -15.37     19.45 o
 -13   9   9        0.30        5.34     19.15 o
 -11   9   9     2201.56     2390.19     67.77 o
  -9   9   9      689.82      692.77     31.25 o
  -7   9   9      298.21      283.19     23.53 o
  -5   9   9      499.46      440.07     23.51 o
  -3   9   9        5.57       12.32     13.46 o
  -1   9   9      154.75       97.78     15.45 o
   1   9   9     1130.21     1084.96     37.49 o
   3   9   9     1448.20     1411.06     44.07 o
   5   9   9      358.68      317.99     23.73 o
   7   9   9      627.50      563.12     27.98 o
   9   9   9      328.65      295.93     22.31 o
  11   9   9      205.49      213.92     22.03 o
  13   9   9      524.87      561.03     33.56 o
  15   9   9      249.67      290.11     42.39 o
 -20  10   9       80.22       51.46     37.79 o
 -18  10   9      100.99      161.13     26.16 o
 -16  10   9      312.02      284.51     26.95 o
 -14  10   9     1335.22     1443.72     56.86 o
 -12  10   9     2139.37     2044.73     57.71 o
 -10  10   9     4398.93     4402.63     88.95 o
  -8  10   9     1533.47     1544.70     48.54 o
  -6  10   9     1935.29     1794.05     50.83 o
  -4  10   9     2271.72     2198.76     51.23 o
  -2  10   9     1014.29      946.91     35.92 o
   0  10   9     4078.75     3948.80     72.46 o
   2  10   9      988.53     1020.04     37.83 o
   4  10   9     1523.15     1620.17     47.29 o
   6  10   9     1902.74     1896.94     54.00 o
   8  10   9      565.92      548.63     33.28 o
  10  10   9      886.26      978.51     45.72 o
  12  10   9      713.63      749.78     46.16 o
 -17  11   9        1.12       29.92     38.04 o
 -15  11   9      115.69       87.63     21.02 o
 -13  11   9     2292.66     2507.99     75.92 o
 -11  11   9     2025.81     2062.10     67.94 o
  -9  11   9     2377.33     2391.49     72.04 o
  -7  11   9     1825.01     1826.96     51.99 o
  -5  11   9      590.74      614.38     32.58 o
  -3  11   9      222.06      179.74     19.89 o
  -1  11   9     1285.93     1323.59     43.60 o
   1  11   9     1697.63     1566.43     47.47 o
   3  11   9     3040.92     2933.40     65.45 o
   5  11   9     1308.59     1213.54     43.31 o
   7  11   9       18.69       15.43     18.29 o
   9  11   9      751.45      912.28     48.29 o
  11  11   9     1733.31     1847.80     93.19 o
 -14  12   9        7.31        7.94     41.14 o
 -12  12   9       47.58       94.41     25.08 o
 -10  12   9      117.06      104.79     22.81 o
  -8  12   9      217.81      193.95     23.07 o
  -6  12   9       46.52       53.48     19.91 o
  -4  12   9     2565.10     2504.75     61.58 o
  -2  12   9       24.52       22.40     17.22 o
   0  12   9      999.09      928.84     38.64 o
   2  12   9       21.07        3.59     17.40 o
   4  12   9      276.41      259.06     23.72 o
   6  12   9      710.36      740.87     43.39 o
   8  12   9     1348.43     1336.26     94.74 o
  -9  13   9      397.21      180.41    103.71 o
  -7  13   9       51.65      -13.96     30.66 o
  -5  13   9       10.25       -1.11     25.80 o
  -3  13   9      129.72      113.21     21.32 o
  -1  13   9       14.53      -30.56     20.37 o
   1  13   9       16.21      -28.78     19.18 o
   3  13   9      214.06      181.89     35.90 o
 -26   0  10      196.99      202.08     46.34 o
 -24   0  10     1327.92     1500.75     98.13 o
 -22   0  10     1773.89     1763.66    102.75 o
 -20   0  10     2414.24     2329.63     96.25 o
 -18   0  10     1876.05     1890.32     65.45 o
 -16   0  10     1703.36     1456.84     70.78 o
 -14   0  10     5934.22     5861.10    129.64 o
 -12   0  10    11719.89    11961.85    150.33 o
 -10   0  10     8206.72     8218.18    117.50 o
  -8   0  10     9967.98    10241.16    126.57 o
  -6   0  10    19053.85    19635.44    203.67 o
  -4   0  10       33.67       47.02     13.09 o
  -2   0  10    17287.96    17841.67    173.43 o
   0   0  10     1021.05      946.36     36.91 o
   2   0  10      711.18      922.91     38.86 o
   4   0  10     1070.81     1121.66     50.28 o
   6   0  10     2913.15     2705.79     79.84 o
   8   0  10      119.61      125.56     20.84 o
  10   0  10        5.75        7.39     20.21 o
  12   0  10     1624.24     1456.62     64.71 o
  14   0  10      488.43      532.13     43.02 o
  16   0  10        4.53      -25.84     30.63 o
  18   0  10      133.62      146.49     39.36 o
  20   0  10     3150.02     3231.73    248.53 o
 -27   1  10       71.90       77.36     43.77 o
 -25   1  10       80.34      150.67     29.68 o
 -23   1  10      543.22      568.53     42.05 o
 -21   1  10      377.02      310.37     24.25 o
 -19   1  10      616.31      634.64     31.81 o
 -17   1  10       43.70       70.54     14.64 o
 -15   1  10       48.70       65.77     14.94 o
 -13   1  10      224.62      284.54     19.01 o
 -11   1  10     2601.57     2591.42     46.68 o
  -9   1  10     3361.99     3217.33     51.09 o
  -7   1  10     2475.54     2372.38     37.71 o
  -5   1  10     2833.86     2741.29     41.66 o
  -3   1  10      365.32      344.51     16.56 o
  -1   1  10     2063.73     2087.05     37.42 o
   1   1  10     2861.52     2800.60     42.76 o
   3   1  10       19.33       13.99      9.73 o
   5   1  10       76.22       70.36     13.66 o
   7   1  10      513.32      458.51     25.15 o
   9   1  10      501.78      478.78     29.18 o
  11   1  10      945.49      997.93     37.86 o
  13   1  10     3106.32     2944.08     67.38 o
  15   1  10      301.85      256.10     23.17 o
  17   1  10        2.07        9.08     19.51 o
  19   1  10       77.09       55.87     36.08 o
 -26   2  10       74.88       87.86     35.51 o
 -24   2  10      418.85      388.73     33.28 o
 -22   2  10      363.94      393.13     27.88 o
 -20   2  10      371.91      360.35     26.78 o
 -18   2  10      694.87      682.15     31.54 o
 -16   2  10      625.50      550.69     27.30 o
 -14   2  10      259.33      241.23     17.85 o
 -12   2  10     1523.63     1454.07     35.46 o
 -10   2  10      915.79      830.82     26.79 o
  -8   2  10     7322.10     7173.43     72.56 o
  -6   2  10     8172.86     8184.36     79.62 o
  -4   2  10     4954.20     4911.13     59.28 o
  -2   2  10       58.76       82.39     10.95 o
   0   2  10     1130.89     1243.15     27.08 o
   2   2  10       10.84       45.93      8.56 o
   4   2  10     6421.54     6523.08     86.69 o
   6   2  10     4636.41     4671.27     72.35 o
   8   2  10     5075.45     4708.85     74.95 o
  10   2  10      532.57      531.55     28.25 o
  12   2  10      614.96      612.21     36.06 o
  14   2  10      772.82      809.88     40.04 o
  16   2  10      197.18      150.50     22.75 o
  18   2  10      780.52      721.78     41.32 o
 -27   3  10       68.44      140.37     70.75 o
 -25   3  10      314.84      456.87     36.10 o
 -23   3  10      839.48      931.52     44.93 o
 -21   3  10      538.23      580.06     32.68 o
 -19   3  10       11.97       24.88     20.20 o
 -17   3  10       41.60       30.19     16.44 o
 -15   3  10        7.61        4.69     12.26 o
 -13   3  10      351.57      382.26     20.39 o
 -11   3  10     6757.69     6690.93     78.57 o
  -9   3  10     3429.43     3472.55     55.25 o
  -7   3  10       77.86       68.80     10.01 o
  -5   3  10     3045.74     3068.01     46.05 o
  -3   3  10       39.08       37.10      9.40 o
  -1   3  10     5411.94     5267.57     65.29 o
   1   3  10      528.88      559.37     19.20 o
   3   3  10      345.34      312.61     14.83 o
   5   3  10       27.40       40.06     13.25 o
   7   3  10     2195.83     1924.13     49.98 o
   9   3  10       23.58       22.94     15.16 o
  11   3  10     1140.59     1129.18     41.55 o
  13   3  10      624.61      592.62     36.15 o
  15   3  10       36.35        8.46     20.16 o
  17   3  10      175.62      243.57     32.88 o
  19   3  10      458.13      297.98     79.51 o
 -26   4  10      181.31      196.43     49.61 o
 -24   4  10       10.06       19.15     28.42 o
 -22   4  10      329.00      323.99     26.60 o
 -20   4  10       63.12       41.65     20.76 o
 -18   4  10      659.17      616.85     32.47 o
 -16   4  10      744.03      602.12     30.31 o
 -14   4  10      171.45      212.84     17.76 o
 -12   4  10       50.20       40.24     11.88 o
 -10   4  10      571.42      538.57     23.37 o
  -8   4  10       62.04       66.43     10.69 o
  -6   4  10     1748.26     1782.34     34.55 o
  -4   4  10     2928.13     2912.73     47.53 o
  -2   4  10      107.58      126.85     12.28 o
   0   4  10     4560.05     4749.59     59.83 o
   2   4  10     1064.00     1079.85     28.66 o
   4   4  10     2681.93     2582.04     48.74 o
   6   4  10     1043.38      805.61     28.32 o
   8   4  10      909.30      861.75     35.41 o
  10   4  10     4688.37     4810.59     90.98 o
  12   4  10     4921.43     5216.18     97.96 o
  14   4  10     4140.53     4065.26    101.53 o
  16   4  10     2764.80     2919.91     88.62 o
  18   4  10       30.65      -55.82     60.22 o
 -25   5  10       11.49       26.86     42.26 o
 -23   5  10      279.86      371.33     31.83 o
 -21   5  10      282.76      213.26     25.58 o
 -19   5  10       45.25        0.20     18.50 o
 -17   5  10        7.09       -3.09     18.37 o
 -15   5  10       45.39       14.31     17.62 o
 -13   5  10       77.11       84.10     16.89 o
 -11   5  10        3.35       15.04     12.82 o
  -9   5  10       66.28       48.01     12.49 o
  -7   5  10     2074.52     1903.00     47.65 o
  -5   5  10      236.47      196.77     15.88 o
  -3   5  10      848.78      852.57     33.28 o
  -1   5  10      188.90      193.57     15.63 o
   1   5  10     3982.28     4185.25     60.59 o
   3   5  10     2110.45     2282.37     47.01 o
   5   5  10      672.60      724.44     32.14 o
   7   5  10     1269.68     1305.83     41.11 o
   9   5  10     3937.24     3909.49     86.37 o
  11   5  10     1262.27     1254.81     47.67 o
  13   5  10     1808.39     1789.45     58.85 o
  15   5  10     3244.85     3315.62     88.22 o
  17   5  10      826.69      753.69     69.55 o
 -24   6  10       95.97      121.38     32.63 o
 -22   6  10       37.89       14.27     20.24 o
 -20   6  10      182.70      179.90     34.66 o
 -18   6  10     1952.66     1756.08     58.72 o
 -16   6  10     4369.11     4474.26     89.64 o
 -14   6  10     2430.84     2571.67     64.56 o
 -12   6  10      503.07      526.62     33.89 o
 -10   6  10      276.77      294.08     21.14 o
  -8   6  10      203.93      116.47     20.75 o
  -6   6  10     1109.77     1116.12     34.75 o
  -4   6  10      805.86      840.79     32.64 o
  -2   6  10     1520.43     1471.50     38.21 o
   0   6  10      757.44      722.20     26.08 o
   2   6  10     2674.95     2564.27     46.79 o
   4   6  10     2005.00     1992.25     45.55 o
   6   6  10      710.55      644.63     29.21 o
   8   6  10     2157.01     2022.16     52.89 o
  10   6  10        4.36        9.74     17.25 o
  12   6  10      584.08      556.33     36.87 o
  14   6  10      318.85      287.29     31.01 o
  16   6  10       42.81       16.04     31.10 o
 -23   7  10        1.55       17.65     35.12 o
 -21   7  10       55.26       15.72     23.65 o
 -19   7  10      210.63      281.32     27.66 o
 -17   7  10     2427.61     2655.93     71.15 o
 -15   7  10     2615.28     2660.34     68.82 o
 -13   7  10      280.08      293.18     24.60 o
 -11   7  10      193.90      242.31     21.94 o
  -9   7  10      342.45      251.66     18.56 o
  -7   7  10       15.82       27.83     14.93 o
  -5   7  10     1180.69     1207.53     38.34 o
  -3   7  10     2685.23     2636.71     51.38 o
  -1   7  10     1328.90     1387.00     37.49 o
   1   7  10     2518.09     2573.27     52.10 o
   3   7  10     2502.51     2519.03     55.10 o
   5   7  10      327.68      312.37     22.09 o
   7   7  10       38.32       48.50     14.25 o
   9   7  10      180.59      143.60     20.18 o
  11   7  10      654.68      570.64     36.48 o
  13   7  10     4392.60     4835.90    150.73 o
  15   7  10     1649.09     1521.96     86.06 o
 -22   8  10      665.40      663.04     88.09 o
 -20   8  10      136.55       88.55     23.70 o
 -18   8  10     1021.15      939.91     45.37 o
 -16   8  10      111.90      108.36     24.08 o
 -14   8  10      234.54      204.84     22.83 o
 -12   8  10       68.76       70.35     19.41 o
 -10   8  10       53.95       52.07     14.92 o
  -8   8  10      684.05      595.37     29.83 o
  -6   8  10       44.10       44.61     16.45 o
  -4   8  10      434.57      465.63     23.13 o
  -2   8  10      193.86      138.70     15.38 o
   0   8  10      243.59      236.14     19.36 o
   2   8  10      115.63      122.86     18.95 o
   4   8  10      476.09      505.28     29.66 o
   6   8  10        6.94       11.54     14.61 o
   8   8  10      110.33      128.05     16.54 o
  10   8  10      242.70      264.46     27.12 o
  12   8  10      631.59      657.89     42.10 o
  14   8  10       60.89       39.75     30.89 o
 -21   9  10      178.94       99.10     58.91 o
 -19   9  10      160.70      144.89     30.15 o
 -17   9  10     2681.49     2736.89     80.46 o
 -15   9  10     4399.12     4678.37     97.00 o
 -13   9  10     1772.89     1867.56     60.20 o
 -11   9  10     3444.99     3326.60     84.80 o
  -9   9  10      838.77      786.76     35.40 o
  -7   9  10     1600.77     1333.67     44.50 o
  -5   9  10      605.44      563.00     27.64 o
  -3   9  10     3196.87     3091.26     60.22 o
  -1   9  10     1845.96     1854.18     49.32 o
   1   9  10     1882.99     1877.10     51.99 o
   3   9  10      607.83      581.26     31.74 o
   5   9  10      582.93      591.05     30.87 o
   7   9  10      358.86      367.18     27.67 o
   9   9  10       65.22       61.37     27.38 o
  11   9  10      451.39      472.32     41.33 o
  13   9  10     2143.69     2112.77    115.25 o
 -18  10  10     1438.08     1775.02    119.06 o
 -16  10  10     1131.16     1095.41     52.71 o
 -14  10  10     1812.72     1883.92     63.12 o
 -12  10  10     1838.28     1878.14     67.07 o
 -10  10  10      222.66      243.66     29.71 o
  -8  10  10        0.09       -5.69     16.06 o
  -6  10  10      638.15      682.93     32.55 o
  -4  10  10      105.90       76.85     17.28 o
  -2  10  10     1124.12     1013.29     38.63 o
   0  10  10     1218.88     1149.35     40.82 o
   2  10  10        6.62       15.08     18.66 o
   4  10  10     2499.22     2688.79     65.16 o
   6  10  10     3397.41     3480.15     74.96 o
   8  10  10     1139.07     1125.80     46.36 o
  10  10  10      234.47      275.65     40.17 o
 -15  11  10        3.87      -15.86     37.54 o
 -13  11  10      133.45       77.17     23.59 o
 -11  11  10      474.17      464.18     50.06 o
  -9  11  10      813.50      767.89     41.00 o
  -7  11  10       59.15       42.54     16.67 o
  -5  11  10      640.28      557.67     32.45 o
  -3  11  10      140.01      140.56     22.02 o
  -1  11  10     1221.70     1168.86     42.72 o
   1  11  10     1231.75     1216.19     43.85 o
   3  11  10     1719.89     1677.35     53.45 o
   5  11  10     1822.81     1758.47     55.18 o
   7  11  10     2511.08     2716.04    113.34 o
 -12  12  10      298.19      345.69    104.81 o
 -10  12  10       40.29      -12.09     43.89 o
  -8  12  10      114.16       79.93     27.01 o
  -6  12  10      204.81      175.93     26.34 o
  -4  12  10      268.68      241.00     25.14 o
  -2  12  10      345.49      329.03     27.16 o
   0  12  10      652.09      675.26     38.11 o
   2  12  10       32.60        7.34     25.81 o
   4  12  10      223.07      220.54     31.46 o
 -25   1  11      609.91      659.90     51.09 o
 -23   1  11      902.23      916.50     52.12 o
 -21   1  11      524.04      511.50     40.53 o
 -19   1  11      297.93      310.47     25.42 o
 -17   1  11     1275.53     1205.31     42.72 o
 -15   1  11     4009.29     3947.25     75.05 o
 -13   1  11     4130.85     4199.92     64.04 o
 -11   1  11     7113.32     7383.70     86.23 o
  -9   1  11     1382.49     1395.97     35.51 o
  -7   1  11     2162.78     2166.31     37.74 o
  -5   1  11     6575.37     6374.81     69.78 o
  -3   1  11     1405.94     1499.34     33.60 o
  -1   1  11      159.61      163.68     12.95 o
   1   1  11     5236.36     5099.84     67.38 o
   3   1  11     1944.87     1890.50     45.84 o
   5   1  11      665.07      495.64     26.10 o
   7   1  11      387.43      302.03     23.26 o
   9   1  11       52.41       25.33     15.56 o
  11   1  11      191.17      185.21     29.02 o
  13   1  11     1175.99      963.79     45.45 o
  15   1  11     3523.51     3777.28     87.72 o
  17   1  11     4218.50     4302.86    158.11 o
 -26   2  11      543.01      502.90    105.42 o
 -24   2  11      158.76      227.56     30.93 o
 -22   2  11      111.82      132.21     21.19 o
 -20   2  11      511.36      458.71     30.65 o
 -18   2  11     1069.27     1073.49     42.32 o
 -16   2  11     2531.53     2318.85     55.41 o
 -14   2  11     1515.34     1451.72     46.69 o
 -12   2  11     2440.14     2407.09     47.63 o
 -10   2  11     1804.95     1821.14     40.57 o
  -8   2  11      239.47      242.05     16.45 o
  -6   2  11      341.62      363.18     17.78 o
  -4   2  11     2587.97     2611.75     44.56 o
  -2   2  11      104.54      119.28     12.81 o
   0   2  11       49.24       41.96     11.52 o
   2   2  11        4.56       31.19     11.80 o
   4   2  11     1027.07     1003.87     35.59 o
   6   2  11     2181.11     2250.33     51.87 o
   8   2  11     2990.15     3075.30     70.15 o
  10   2  11      146.14      142.67     20.53 o
  12   2  11       13.32        0.29     19.21 o
  14   2  11      644.41      673.10     40.90 o
  16   2  11     1834.27     1728.30     65.06 o
 -25   3  11       11.52      -68.49     48.55 o
 -23   3  11      204.05      183.31     39.93 o
 -21   3  11      214.91      192.83     23.65 o
 -19   3  11        3.51       24.53     21.45 o
 -17   3  11      208.23      197.03     21.24 o
 -15   3  11      137.32      102.46     15.58 o
 -13   3  11       36.51       24.86     12.79 o
 -11   3  11      139.14      166.16     16.94 o
  -9   3  11     2934.49     2834.51     52.24 o
  -7   3  11        8.41       18.20     11.68 o
  -5   3  11     8680.65     8866.96     87.61 o
  -3   3  11      982.01      967.79     28.74 o
  -1   3  11     2796.94     2839.79     46.52 o
   1   3  11     1220.37     1165.37     29.81 o
   3   3  11     3251.16     3311.68     69.18 o
   5   3  11     2458.07     2580.12     59.28 o
   7   3  11     4992.96     4931.82     88.31 o
   9   3  11     4450.94     4451.78     83.07 o
  11   3  11     2248.68     2214.23     62.48 o
  13   3  11     1402.06     1467.26     61.27 o
  15   3  11     1458.93     1520.01     65.54 o
  17   3  11      765.90      669.71    113.27 o
 -24   4  11       31.68       30.57     31.41 o
 -22   4  11       19.95       44.55     21.73 o
 -20   4  11        2.46        2.58     19.80 o
 -18   4  11        1.33      -24.52     20.38 o
 -16   4  11      495.74      486.07     33.44 o
 -14   4  11     1216.97     1153.15     38.83 o
 -12   4  11     3661.30     3620.14     64.75 o
 -10   4  11     1469.02     1475.96     44.12 o
  -8   4  11      274.64      365.48     23.55 o
  -6   4  11      159.84      151.35     16.11 o
  -4   4  11      100.90      137.94     17.08 o
  -2   4  11     1265.85     1294.67     36.92 o
   0   4  11    10899.04    11437.45    113.80 o
   2   4  11     2708.10     2742.87     53.90 o
   4   4  11     3718.64     3426.33     73.34 o
   6   4  11       38.52       38.04     17.10 o
   8   4  11      165.49      240.67     24.08 o
  10   4  11      817.07      794.74     39.46 o
  12   4  11      673.12      686.89     38.51 o
  14   4  11     1745.79     1681.59     68.11 o
  16   4  11      978.61      977.86    141.69 o
 -23   5  11      599.22      670.79     49.36 o
 -21   5  11     1431.94     1415.62     55.52 o
 -19   5  11      170.55      145.24     23.54 o
 -17   5  11        1.98        7.34     23.21 o
 -15   5  11        2.23        7.19     18.10 o
 -13   5  11        7.52        8.16     15.12 o
 -11   5  11     2030.81     1894.37     51.83 o
  -9   5  11      131.72      114.86     15.69 o
  -7   5  11     3681.54     3613.41     80.79 o
  -5   5  11     3025.45     3140.80     66.50 o
  -3   5  11     1185.26     1132.65     37.60 o
  -1   5  11       17.44       25.71     12.13 o
   1   5  11       68.23       48.25     13.96 o
   3   5  11       50.63       47.33     13.33 o
   5   5  11     2456.83     2418.48     63.14 o
   7   5  11     2653.19     2623.57     67.64 o
   9   5  11     2672.16     2800.45     71.90 o
  11   5  11      546.60      601.88     36.13 o
  13   5  11      217.09      171.52     33.13 o
  15   5  11        2.81       -4.93     32.31 o
 -22   6  11       57.57       74.45     33.21 o
 -20   6  11      596.42      642.83     43.76 o
 -18   6  11      207.30      335.21     31.58 o
 -16   6  11      117.43      145.35     21.72 o
 -14   6  11      632.04      541.92     35.47 o
 -12   6  11       55.35       68.63     18.96 o
 -10   6  11      220.04      202.33     20.33 o
  -8   6  11     2096.95     2027.93     58.08 o
  -6   6  11     2312.36     2239.29     59.91 o
  -4   6  11     2682.55     2592.95     64.15 o
  -2   6  11     5045.34     5181.43     80.67 o
   0   6  11      733.52      708.30     28.38 o
   2   6  11      756.55      751.30     29.57 o
   4   6  11     5724.14     5790.31     87.52 o
   6   6  11     3569.34     3730.16     85.87 o
   8   6  11     4659.33     5016.72    102.34 o
  10   6  11     4503.97     4500.70     93.70 o
  12   6  11     1038.06     1077.73     48.03 o
  14   6  11      340.68      341.18    115.63 o
 -21   7  11     1404.84     1396.71     83.79 o
 -19   7  11     1213.33     1323.92     54.91 o
 -17   7  11      453.00      381.93     33.14 o
 -15   7  11      938.95      829.76     44.12 o
 -13   7  11      473.62      507.38     34.31 o
 -11   7  11     1074.49      865.29     40.71 o
  -9   7  11       23.18       20.71     16.23 o
  -7   7  11      629.29      571.60     33.29 o
  -5   7  11      388.62      392.89     26.23 o
  -3   7  11        2.79       10.02     13.16 o
  -1   7  11       57.45       54.51     15.18 o
   1   7  11      761.11      771.89     34.77 o
   3   7  11     1281.13     1186.54     45.64 o
   5   7  11      255.72      235.10     20.13 o
   7   7  11      221.38      282.50     27.34 o
   9   7  11       17.03      -31.34     20.89 o
  11   7  11      329.07      338.16     30.91 o
  13   7  11      308.08      207.04     42.13 o
 -20   8  11     1626.78     1416.92    149.04 o
 -18   8  11     1651.71     1908.24     85.41 o
 -16   8  11     1021.53     1007.70     49.72 o
 -14   8  11      149.06      133.32     28.66 o
 -12   8  11       20.25        4.55     19.86 o
 -10   8  11      232.60      301.71     27.99 o
  -8   8  11     4034.73     3903.11     85.52 o
  -6   8  11     3539.57     3568.01     79.82 o
  -4   8  11     2059.04     1974.38     50.26 o
  -2   8  11      160.37      135.90     16.59 o
   0   8  11     3565.93     3647.74     68.96 o
   2   8  11      719.57      715.56     33.13 o
   4   8  11       95.31       87.39     17.86 o
   6   8  11     1708.86     1621.23     60.48 o
   8   8  11     1953.48     1945.44     73.05 o
  10   8  11     1002.83     1006.27     49.21 o
  12   8  11      408.88      495.48     89.41 o
 -19   9  11        0.06       19.22     63.00 o
 -17   9  11      139.79      216.64     51.39 o
 -15   9  11       43.43        6.46     24.63 o
 -13   9  11      320.05      214.71     25.71 o
 -11   9  11        5.72       17.89     22.87 o
  -9   9  11      193.99      210.67     25.95 o
  -7   9  11        7.38       28.01     19.18 o
  -5   9  11       51.64       81.38     17.34 o
  -3   9  11       85.40       59.43     16.90 o
  -1   9  11     3368.23     3541.21     69.88 o
   1   9  11      845.12      912.67     36.40 o
   3   9  11      205.47      202.82     22.55 o
   5   9  11      660.63      769.17     38.38 o
   7   9  11       23.18        9.47     26.56 o
   9   9  11       52.43        8.67     38.95 o
 -16  10  11      134.98      150.09     74.66 o
 -14  10  11      144.76       81.30     39.96 o
 -12  10  11      170.13      154.49     27.78 o
 -10  10  11      190.04      195.32     26.37 o
  -8  10  11     1379.22     1452.97     53.48 o
  -6  10  11      703.23      709.65     32.72 o
  -4  10  11     1008.97      970.47     37.35 o
  -2  10  11      492.45      377.96     28.14 o
   0  10  11       50.72       59.86     22.28 o
   2  10  11        5.50        6.18     18.81 o
   4  10  11      137.83      107.87     21.19 o
   6  10  11      680.39      711.44     44.72 o
 -13  11  11       31.21       97.41     46.95 o
 -11  11  11        7.77       17.54     34.16 o
  -9  11  11        0.90       -6.80     21.75 o
  -7  11  11      162.50      147.16     22.24 o
  -5  11  11      362.32      312.45     25.46 o
  -3  11  11      136.78      105.69     21.37 o
  -1  11  11     3267.44     3227.51     83.18 o
   1  11  11     2688.04     2666.67     75.04 o
   3  11  11      347.60      384.55     36.86 o
 -24   0  12      130.67      119.05     50.75 o
 -22   0  12      582.99      659.53     60.87 o
 -20   0  12     3366.63     3679.59    130.90 o
 -18   0  12      516.60      544.36     44.89 o
 -16   0  12     3661.77     3706.31    110.23 o
 -14   0  12        8.62       10.12     24.87 o
 -12   0  12     5399.10     5438.07    113.65 o
 -10   0  12     1955.23     1948.61     62.34 o
  -8   0  12     1068.86     1169.10     46.23 o
  -6   0  12      684.81      622.08     29.78 o
  -4   0  12     1247.79     1256.29     43.33 o
  -2   0  12      103.98       78.10     17.71 o
   0   0  12     1948.37     1784.16     66.84 o
   2   0  12     1336.42     1236.33     57.18 o
   4   0  12       28.63       33.80     22.91 o
   6   0  12      769.54      762.30     48.58 o
   8   0  12     2744.18     3123.83    107.59 o
  10   0  12     7206.85     7806.27    180.47 o
  12   0  12     5257.12     5746.76    187.49 o
  14   0  12      210.99      229.43     60.84 o
 -25   1  12       62.15       64.90    119.61 o
 -23   1  12       47.24       79.49     37.10 o
 -21   1  12      198.03      177.22     24.42 o
 -19   1  12     1496.12     1421.24     52.23 o
 -17   1  12      973.21      994.41     49.20 o
 -15   1  12      100.73       88.28     17.44 o
 -13   1  12      566.56      479.67     24.97 o
 -11   1  12      489.64      453.56     22.98 o
  -9   1  12     2722.82     2713.93     52.15 o
  -7   1  12     1907.98     1860.64     40.41 o
  -5   1  12       45.63       40.26     11.34 o
  -3   1  12      282.46      253.88     16.28 o
  -1   1  12      535.44      566.05     24.02 o
   1   1  12     1215.59     1173.32     37.53 o
   3   1  12      904.92      911.60     35.69 o
   5   1  12      433.51      470.75     27.45 o
   7   1  12      175.02      196.31     21.62 o
   9   1  12      338.13      300.80     27.41 o
  11   1  12      617.68      618.39     38.88 o
  13   1  12      125.58      130.82     33.25 o
  15   1  12      216.72      275.90     60.43 o
 -24   2  12       15.55       -2.57     40.17 o
 -22   2  12       82.11       72.20     30.06 o
 -20   2  12      493.58      494.11     30.87 o
 -18   2  12      846.57      889.16     40.69 o
 -16   2  12     1365.76     1394.24     47.13 o
 -14   2  12      414.48      405.90     25.70 o
 -12   2  12     3259.21     3097.95     59.74 o
 -10   2  12      213.05      192.12     17.66 o
  -8   2  12      346.85      345.31     19.78 o
  -6   2  12     2342.16     2369.61     45.03 o
  -4   2  12     2623.10     2588.88     48.99 o
  -2   2  12     1724.19     1751.27     40.49 o
   0   2  12      238.77      254.81     18.26 o
   2   2  12      625.22      625.20     30.84 o
   4   2  12      993.75     1028.24     41.26 o
   6   2  12     1689.73     1686.93     53.86 o
   8   2  12     1603.16     1807.99     59.84 o
  10   2  12     2400.02     2372.54     66.73 o
  12   2  12     3739.05     4046.73     95.09 o
  14   2  12      737.20      743.96     62.19 o
 -23   3  12      327.65      231.83     47.89 o
 -21   3  12      748.49      809.57     55.29 o
 -19   3  12     2115.03     2106.91     69.72 o
 -17   3  12     3069.33     2963.44     89.55 o
 -15   3  12        4.71        6.24     16.70 o
 -13   3  12        2.26       14.25     14.73 o
 -11   3  12      272.76      266.70     20.46 o
  -9   3  12      286.97      231.19     20.55 o
  -7   3  12     4541.18     4783.42     80.65 o
  -5   3  12     3197.69     3319.29     68.44 o
  -3   3  12      633.40      651.82     26.94 o
  -1   3  12       68.40       33.73     16.03 o
   1   3  12      231.68      278.39     23.53 o
   3   3  12      202.14      218.38     21.86 o
   5   3  12        1.10      -11.52     18.45 o
   7   3  12      699.59      682.10     38.79 o
   9   3  12     1606.73     1678.00     57.21 o
  11   3  12     1560.88     1654.42     61.15 o
  13   3  12       10.61       29.65     23.53 o
 -22   4  12        6.67      -13.48     24.99 o
 -20   4  12        4.07       22.52     19.08 o
 -18   4  12       25.42       33.65     22.55 o
 -16   4  12        3.54        2.09     19.61 o
 -14   4  12      605.25      546.82     28.14 o
 -12   4  12     1255.34     1287.95     42.61 o
 -10   4  12     1582.66     1613.75     50.45 o
  -8   4  12     3258.59     3321.94     73.94 o
  -6   4  12     1961.84     1903.73     58.69 o
  -4   4  12     1314.00     1310.52     44.66 o
  -2   4  12     2276.69     2200.63     47.66 o
   0   4  12     3896.29     4048.66     90.54 o
   2   4  12     3836.50     4368.30     91.06 o
   4   4  12     6235.56     6406.42    114.54 o
   6   4  12      964.52      998.30     43.17 o
   8   4  12      255.43      251.48     25.46 o
  10   4  12      226.12      176.68     24.17 o
  12   4  12        3.45       -4.75     21.99 o
  14   4  12     1020.05     1191.34    149.66 o
 -21   5  12      124.88      162.68     26.41 o
 -19   5  12      257.01      283.64     31.18 o
 -17   5  12      526.79      536.16     37.72 o
 -15   5  12      199.97      212.55     27.08 o
 -13   5  12     3229.25     3317.68     69.79 o
 -11   5  12      888.70      883.27     37.98 o
  -9   5  12     3091.77     3248.06     71.19 o
  -7   5  12     2945.57     2737.78     73.09 o
  -5   5  12     3304.05     3345.88     84.84 o
  -3   5  12     2882.50     2939.66     62.73 o
  -1   5  12     6447.54     6629.66     92.27 o
   1   5  12     2769.29     2748.95     72.56 o
   3   5  12     4408.41     4365.38     93.68 o
   5   5  12     3742.82     3952.11     84.83 o
   7   5  12     1560.16     1471.32     53.18 o
   9   5  12     1550.58     1630.98     57.39 o
  11   5  12      298.25      290.56     28.07 o
  13   5  12      312.31      319.80     57.12 o
 -20   6  12       15.24       10.61     29.23 o
 -18   6  12        1.80       20.81     20.98 o
 -16   6  12       98.96      118.23     24.32 o
 -14   6  12      419.35      433.94     33.84 o
 -12   6  12     5294.21     5272.53    107.78 o
 -10   6  12      403.49      346.24     29.80 o
  -8   6  12      194.30      145.36     29.65 o
  -6   6  12      368.59      392.88     30.57 o
  -4   6  12      838.25      853.55     34.44 o
  -2   6  12       79.55       59.40     14.52 o
   0   6  12      216.43      204.76     20.98 o
   2   6  12     2334.32     2403.97     69.40 o
   4   6  12      108.69       98.83     19.54 o
   6   6  12       30.03       68.36     30.97 o
   8   6  12       19.16      -15.43     18.01 o
  10   6  12      342.07      276.10     34.34 o
  12   6  12       14.04      -18.99     36.06 o
 -19   7  12       31.17       54.22     32.60 o
 -17   7  12        5.26       -2.13     21.76 o
 -15   7  12     1087.16     1143.91     52.29 o
 -13   7  12     1403.84     1633.17     75.57 o
 -11   7  12     3576.64     3517.36     88.66 o
  -9   7  12      984.95      958.90     45.21 o
  -7   7  12      144.42      109.45     19.25 o
  -5   7  12      152.30      160.13     21.14 o
  -3   7  12      160.44      119.58     18.63 o
  -1   7  12     1334.69     1239.98     45.17 o
   1   7  12     2567.06     2461.40     66.26 o
   3   7  12     3724.15     4074.90    102.45 o
   5   7  12     2684.37     2745.51    105.82 o
   7   7  12      534.71      556.55     43.33 o
   9   7  12      262.14      315.21     31.86 o
 -18   8  12      662.67      618.62     83.58 o
 -16   8  12      471.20      467.05     43.51 o
 -14   8  12      712.65      700.83     46.46 o
 -12   8  12      272.07      242.19     29.27 o
 -10   8  12       13.37      -16.92     32.76 o
  -8   8  12        6.55      -18.73     19.44 o
  -6   8  12      210.60      160.72     26.46 o
  -4   8  12       31.78       54.71     16.90 o
  -2   8  12       11.26       -6.36     17.18 o
   0   8  12       63.99       81.37     19.23 o
   2   8  12      336.87      390.84     28.45 o
   4   8  12      143.68       79.66     34.61 o
   6   8  12      362.42      323.52     33.67 o
   8   8  12       12.88      -40.86     43.85 o
 -15   9  12       69.34       40.95     89.50 o
 -13   9  12      532.58      551.86     50.60 o
 -11   9  12     1412.94     1492.89     60.76 o
  -9   9  12      311.65      229.45     28.58 o
  -7   9  12       36.90       45.70     18.24 o
  -5   9  12      978.21      996.68     41.17 o
  -3   9  12      480.88      498.65     30.18 o
  -1   9  12       10.20       20.78     17.99 o
   1   9  12      425.10      396.58     42.82 o
   3   9  12      443.39      432.68     33.82 o
   5   9  12     1499.51     1584.47    105.57 o
 -12  10  12      188.15      125.58     45.68 o
 -10  10  12        7.02       30.93     32.08 o
  -8  10  12     1699.60     1672.70     79.31 o
  -6  10  12     4092.21     4155.23     85.18 o
  -4  10  12     3984.89     4072.11     84.15 o
  -2  10  12       94.88      121.80     29.47 o
   0  10  12      279.07      323.35     33.03 o
   2  10  12        2.59       32.06     24.57 o
 -23   1  13      821.53      926.84     97.08 o
 -21   1  13      351.11      370.91     31.36 o
 -19   1  13      575.26      552.54     34.09 o
 -17   1  13      876.17      808.49     49.86 o
 -15   1  13      286.07      290.54     25.21 o
 -13   1  13      996.65      975.38     37.75 o
 -11   1  13     1952.01     1942.65     46.25 o
  -9   1  13       34.72       45.04     13.26 o
  -7   1  13      316.23      280.19     18.85 o
  -5   1  13       65.42       69.66     14.18 o
  -3   1  13      169.40      136.35     14.91 o
  -1   1  13      367.47      362.03     23.76 o
   1   1  13      536.43      551.15     29.56 o
   3   1  13     1847.18     1994.19     58.46 o
   5   1  13     6052.47     6377.03    114.71 o
   7   1  13     4444.10     4756.80     99.89 o
   9   1  13      398.89      391.59     34.61 o
  11   1  13      264.18      263.66     30.10 o
 -22   2  13      108.67      146.84     47.96 o
 -20   2  13       61.31       47.06     20.30 o
 -18   2  13      634.63      611.57     37.70 o
 -16   2  13      494.24      471.70     32.40 o
 -14   2  13      172.04      106.25     19.75 o
 -12   2  13      114.96      127.59     18.12 o
 -10   2  13      432.63      377.69     24.90 o
  -8   2  13      301.73      307.79     22.01 o
  -6   2  13      360.24      321.42     22.93 o
  -4   2  13      294.97      296.94     20.47 o
  -2   2  13      546.55      514.50     28.79 o
   0   2  13      170.46      174.62     19.31 o
   2   2  13      560.59      589.18     31.75 o
   4   2  13     1699.94     1814.88     57.20 o
   6   2  13     1145.39     1079.58     51.32 o
   8   2  13      175.90      142.88     26.88 o
  10   2  13       48.29       10.82     29.54 o
  12   2  13       18.09       84.62     45.56 o
 -21   3  13        6.01       33.14     28.03 o
 -19   3  13      799.58      911.13     48.78 o
 -17   3  13      206.92      167.27     23.52 o
 -15   3  13      535.34      544.73     35.18 o
 -13   3  13     1868.97     1895.70     56.31 o
 -11   3  13     2112.45     2202.82     58.71 o
  -9   3  13      630.32      667.28     35.76 o
  -7   3  13     3626.32     3613.32     78.56 o
  -5   3  13     3025.14     2985.14     65.99 o
  -3   3  13     2170.35     2158.81     59.84 o
  -1   3  13     5445.83     5596.51     98.66 o
   1   3  13     2205.90     2316.12     67.81 o
   3   3  13     1099.06     1248.21     54.80 o
   5   3  13      762.99      736.98     41.49 o
   7   3  13      105.13      118.21     22.83 o
   9   3  13        4.30       18.19     21.97 o
  11   3  13       88.06       49.03     30.93 o
 -20   4  13       23.58       32.06     27.86 o
 -18   4  13       12.09       32.34     22.06 o
 -16   4  13      129.81       98.97     23.35 o
 -14   4  13     2441.93     2422.44     64.94 o
 -12   4  13      510.03      483.49     30.27 o
 -10   4  13     3004.21     3035.73     73.95 o
  -8   4  13     1804.59     1894.78     58.29 o
  -6   4  13     1082.77     1039.93     46.09 o
  -4   4  13     1421.51     1548.20     55.50 o
  -2   4  13      432.73      445.89     32.20 o
   0   4  13      961.32     1030.62     46.26 o
   2   4  13      547.75      574.11     36.28 o
   4   4  13      779.19      832.29     42.97 o
   6   4  13     1095.54     1070.88     49.88 o
   8   4  13      110.52       92.00     21.44 o
  10   4  13       11.04       -3.00     26.45 o
 -19   5  13     1270.31     1410.19     71.10 o
 -17   5  13      914.23      943.90     50.65 o
 -15   5  13       76.25       45.79     22.95 o
 -13   5  13     1133.14     1062.33     47.17 o
 -11   5  13      125.09      168.12     24.08 o
  -9   5  13      217.70      231.67     27.10 o
  -7   5  13      369.41      399.62     34.28 o
  -5   5  13     1909.37     1997.14     68.40 o
  -3   5  13     2675.30     2871.85     89.88 o
  -1   5  13     3796.70     3909.01     96.51 o
   1   5  13      366.52      333.22     30.70 o
   3   5  13        3.69       12.16     20.41 o
   5   5  13       69.00       45.91     19.91 o
   7   5  13       21.06      -13.26     20.55 o
   9   5  13     1804.76     2042.83     79.82 o
 -18   6  13      230.38      421.93     69.75 o
 -16   6  13     1643.04     1732.18     71.70 o
 -14   6  13     2454.03     2783.99    107.27 o
 -12   6  13      381.55      365.67     33.13 o
 -10   6  13     1881.11     2048.52     68.37 o
  -8   6  13     1426.85     1407.61     53.27 o
  -6   6  13      869.03      840.64     44.08 o
  -4   6  13     2802.99     2658.00     69.23 o
  -2   6  13     3703.50     3878.83    134.78 o
   0   6  13     2301.13     2330.17     83.42 o
   2   6  13      784.22      695.97     44.17 o
   4   6  13       18.00        4.89     21.40 o
   6   6  13       82.99      116.41     28.46 o
   8   6  13       14.84        9.00     33.38 o
 -15   7  13      221.24      258.62     40.01 o
 -13   7  13        4.06      -32.15     23.66 o
 -11   7  13        0.09      -17.83     20.54 o
  -9   7  13      215.11      237.46     29.47 o
  -7   7  13      365.64      381.87     33.54 o
  -5   7  13      607.34      594.32     32.27 o
  -3   7  13      392.03      456.85     37.99 o
  -1   7  13      191.78      239.14     30.26 o
   1   7  13       98.99      113.58     26.12 o
   3   7  13       73.57       56.60     25.74 o
   5   7  13       52.01       81.74     43.84 o
   7   7  13      777.22      747.45     75.35 o
 -14   8  13      137.42      151.43     51.25 o
 -12   8  13      458.93      358.96     47.51 o
 -10   8  13      633.07      634.87     42.93 o
  -8   8  13       36.07       35.64     21.91 o
  -6   8  13      111.31      110.53     18.92 o
  -4   8  13     1111.12     1031.15     44.14 o
  -2   8  13     1275.82     1372.12     58.60 o
   0   8  13      441.41      399.39     33.18 o
   2   8  13       22.99        6.52     33.47 o
   4   8  13      239.65      178.34     73.20 o
 -11   9  13      198.38      159.59     90.90 o
  -9   9  13     1857.92     2028.90    115.69 o
  -7   9  13       17.64       18.09     25.90 o
  -5   9  13       74.29       50.18     24.93 o
  -3   9  13        1.20        4.16     29.01 o
  -1   9  13      427.61      373.81     55.36 o
   1   9  13      510.70      424.79    246.88 o
 -20   0  14      330.74      349.06     85.46 o
 -18   0  14      591.38      558.23     48.47 o
 -16   0  14      547.44      496.01     51.28 o
 -14   0  14      177.86      224.43     37.54 o
 -12   0  14     1027.33      936.68     55.81 o
 -10   0  14      173.73      117.86     22.51 o
  -8   0  14       26.99       12.74     23.10 o
  -6   0  14       18.32       -0.39     20.78 o
  -4   0  14     1050.18     1021.96     63.94 o
  -2   0  14     4215.32     4580.59    118.60 o
   0   0  14     4959.48     5214.64    128.88 o
   2   0  14     1845.73     1643.12     73.63 o
   4   0  14      196.46      264.92     41.01 o
   6   0  14       71.50      124.50     33.82 o
   8   0  14       84.07       94.06     37.55 o
 -19   1  14       73.61       79.20     24.32 o
 -17   1  14       68.16       76.76     21.89 o
 -15   1  14      234.66      240.09     24.14 o
 -13   1  14        0.80       -3.18     18.61 o
 -11   1  14      314.57      292.84     25.43 o
  -9   1  14      321.35      305.07     23.04 o
  -7   1  14       93.85       57.80     17.63 o
  -5   1  14      287.93      286.29     24.14 o
  -3   1  14       93.66       76.98     21.23 o
  -1   1  14      370.95      359.30     27.92 o
   1   1  14      959.09      924.74     42.18 o
   3   1  14     1418.19     1577.46     57.56 o
   5   1  14       44.80       57.90     22.55 o
   7   1  14      392.31      453.97     43.80 o
   9   1  14        2.29      -37.68     70.86 o
 -20   2  14       89.25      121.16     28.86 o
 -18   2  14     1589.55     1477.45     57.84 o
 -16   2  14     1605.42     1556.50     56.77 o
 -14   2  14      265.69      275.41     26.46 o
 -12   2  14     1973.44     1898.52     60.29 o
 -10   2  14     1035.77      957.35     43.48 o
  -8   2  14     1165.04     1182.98     46.90 o
  -6   2  14     1069.77     1025.74     43.75 o
  -4   2  14     1243.27     1310.21     56.69 o
  -2   2  14      535.00      607.00     38.05 o
   0   2  14     1912.76     2082.89     62.14 o
   2   2  14      898.68      881.10     45.32 o
   4   2  14       47.89       56.46     21.53 o
   6   2  14       50.29       69.69     20.96 o
   8   2  14      228.28      248.91     41.06 o
 -19   3  14       41.50       41.01     28.20 o
 -17   3  14       43.02       -8.29     23.42 o
 -15   3  14       78.30      117.08     35.04 o
 -13   3  14      216.36      263.38     27.95 o
 -11   3  14       48.23       57.07     19.36 o
  -9   3  14      381.31      449.86     32.04 o
  -7   3  14      273.33      260.17     25.03 o
  -5   3  14       63.11       72.66     21.66 o
  -3   3  14      219.00      236.07     26.17 o
  -1   3  14     2190.55     2041.30     66.06 o
   1   3  14     2998.81     3152.72     82.57 o
   3   3  14      407.22      431.30     34.27 o
   5   3  14       67.30       81.98     23.23 o
   7   3  14      175.29      128.42     28.95 o
 -18   4  14     2256.96     2393.26     99.31 o
 -16   4  14      483.04      512.04     45.21 o
 -14   4  14      870.69      805.48     46.68 o
 -12   4  14      114.66       92.74     20.00 o
 -10   4  14     1479.06     1367.25     52.76 o
  -8   4  14     2324.31     2332.05     63.92 o
  -6   4  14     4914.10     5286.67    108.04 o
  -4   4  14      529.24      503.19     45.59 o
  -2   4  14      172.54      166.71     29.94 o
   0   4  14        3.37        9.15     24.63 o
   2   4  14      116.92      144.57     24.17 o
   4   4  14      105.70       90.63     22.06 o
   6   4  14       23.23       82.18     28.40 o
 -17   5  14        4.60      -71.40     65.99 o
 -15   5  14     1253.41     1406.29     70.75 o
 -13   5  14     1166.75     1244.54     57.14 o
 -11   5  14     2259.16     2316.02     65.93 o
  -9   5  14     1341.98     1450.57     58.57 o
  -7   5  14      636.01      618.48     42.08 o
  -5   5  14     1138.33     1122.49     61.20 o
  -3   5  14        8.71       14.02     27.52 o
  -1   5  14      324.94      319.33     41.38 o
   1   5  14      148.45      109.81     26.76 o
   3   5  14       19.26       -6.89     24.47 o
   5   5  14       73.03       86.05     25.87 o
 -14   6  14      317.39      361.37     57.15 o
 -12   6  14       81.91       64.52     28.25 o
 -10   6  14        1.61       20.05     23.46 o
  -8   6  14      335.36      288.17     29.97 o
  -6   6  14      772.15      760.74     48.66 o
  -4   6  14      132.40      120.87     27.45 o
  -2   6  14       32.17       -6.51     26.25 o
   0   6  14      232.22      312.72     45.07 o
   2   6  14      253.44      333.70     50.25 o
   4   6  14      510.02      495.73     75.37 o
 -13   7  14        2.99       33.89     44.98 o
 -11   7  14      542.41      495.98     61.14 o
  -9   7  14     1383.18     1476.76     85.81 o
  -7   7  14     2412.88     2555.61    130.53 o
  -5   7  14      861.61      763.30     71.16 o
  -3   7  14        4.87       26.54     62.63 o
  -8   8  14        3.14      -44.66     39.90 o
  -6   8  14       88.00      112.97     72.25 o
  -4   8  14       62.30      -70.40     80.88 o
 -17   1  15      392.32      382.47     38.03 o
 -15   1  15      515.58      525.86     37.62 o
 -13   1  15       25.57       21.94     20.27 o
 -11   1  15      195.46      181.05     26.65 o
  -9   1  15     1732.69     1619.57     64.38 o
  -7   1  15     1305.56     1372.81     64.03 o
  -5   1  15     2946.39     3043.45     95.25 o
  -3   1  15     1734.15     1654.21     71.43 o
  -1   1  15      181.62      253.53     32.61 o
   1   1  15       56.98        8.99     27.56 o
   3   1  15       25.25       -1.70     27.72 o
   5   1  15      499.50      508.89     56.72 o
 -16   2  15        0.10       22.76     27.14 o
 -14   2  15     1233.94     1280.84     57.02 o
 -12   2  15      505.21      479.21     36.10 o
 -10   2  15      466.57      470.82     38.84 o
  -8   2  15      759.00      735.25     42.83 o
  -6   2  15     1238.10     1151.88     55.15 o
  -4   2  15     2103.91     2157.36     75.01 o
  -2   2  15      481.62      529.06     39.87 o
   0   2  15       21.16       42.36     23.02 o
   2   2  15     1037.89     1184.16     61.93 o
   4   2  15       81.76       58.78     26.70 o
 -15   3  15     1631.69     1443.70     78.41 o
 -13   3  15      970.83      927.06     49.69 o
 -11   3  15      570.87      484.63     36.58 o
  -9   3  15      681.34      686.58     48.85 o
  -7   3  15       71.53       28.83     25.61 o
  -5   3  15      199.80      218.92     34.23 o
  -3   3  15        3.50       14.64     26.97 o
  -1   3  15      528.15      560.20     60.49 o
   1   3  15       19.35      -20.18     25.07 o
   3   3  15        3.28       34.21     26.93 o
 -14   4  15       13.61      -50.85     33.90 o
 -12   4  15       37.07      103.32     26.78 o
 -10   4  15       62.38       32.52     24.15 o
  -8   4  15       16.04       -9.29     20.65 o
  -6   4  15      699.09      665.47     54.79 o
  -4   4  15      450.52      454.54     53.32 o
  -2   4  15      124.99      125.62     41.48 o
   0   4  15        3.65      -35.80     37.53 o
   2   4  15       67.60       67.95     55.34 o
 -11   5  15     1276.07     1292.65     65.68 o
  -9   5  15        5.15        8.84     25.76 o
  -7   5  15      100.60       80.46     29.38 o
  -5   5  15      226.28      250.06     41.90 o
  -3   5  15      164.78      149.79     62.91 o
 -10   0  16     2695.97     3033.69    244.87 o
  -6   0  16       56.07       -8.11     69.50 o
  -4   0  16       26.86       22.32     61.74 o
  -9   1  16      789.46      856.82    135.83 o
  -7   1  16      221.83       73.12     45.26 o
  -5   1  16       78.00       12.80     40.64 o
  -3   1  16       75.40       96.56     36.75 o
  -6   2  16        5.73      -15.43     30.59 o
 
